# Supplementary material for: Deciphering chromatin architecture and dynamics in Plasmodium falciparum using the nucDetective pipeline
Source: PLoS Comput Biol. 2026 Jul 27;22(7):e1014557. doi: 10.1371/journal.pcbi.1014557 (PMC13426949; doi:10.1371/journal.pcbi.1014557)
Supplement: S1 Table — (XLSX) [file pcbi.1014557.s005.xlsx]

## Sheet: README
S1 Table: +1 nucleosome annotation
Format:	BED
C1:	The name of the chromosome
C2:	The starting position of the feature in the chromosome
C3:	The ending position of the feature in the chromosome
C4:	The gene name of the associated +1 nucleosome
C5:	not used
C6:	Defines the strand
Based on gene annotation PlasmoDB57 as reference

## Sheet: Plus1_Nucleosome_Annotation
chromosome	start	end	gene	optional	strand
Pf3D7_01_v3	313731	313732	PF3D7_0107600	0	+
Pf3D7_01_v3	252678	252679	PF3D7_0105800	0	-
Pf3D7_01_v3	39895	39896	PF3D7_0100200	0	-
Pf3D7_01_v3	205472	205473	PF3D7_0104500	0	-
Pf3D7_01_v3	444673	444674	PF3D7_0111700	0	-
Pf3D7_01_v3	327263	327264	PF3D7_0107900	0	-
Pf3D7_01_v3	219222	219223	PF3D7_0105000	0	-
Pf3D7_01_v3	443228	443229	PF3D7_0111600	0	-
Pf3D7_01_v3	357314	357315	PF3D7_0108800	0	+
Pf3D7_01_v3	272399	272400	PF3D7_0106400	0	+
Pf3D7_01_v3	380385	380386	PF3D7_0109800	0	+
Pf3D7_01_v3	347345	347346	PF3D7_0108400	0	-
Pf3D7_01_v3	442114	442115	PF3D7_0111500	0	-
Pf3D7_01_v3	79873	79874	PF3D7_0101500	0	+
Pf3D7_01_v3	215267	215268	PF3D7_0104800	0	+
Pf3D7_01_v3	450741	450742	PF3D7_0111900	0	-
Pf3D7_01_v3	234451	234452	PF3D7_0105600	0	-
Pf3D7_01_v3	552623	552624	PF3D7_0114300	0	+
Pf3D7_01_v3	188370	188371	PF3D7_0104300	0	+
Pf3D7_01_v3	201630	201631	PF3D7_0104400	0	+
Pf3D7_01_v3	600678	600679	PF3D7_0115500	0	+
Pf3D7_01_v3	395230	395231	PF3D7_0110400	0	-
Pf3D7_01_v3	592257	592258	PF3D7_0115200	0	+
Pf3D7_01_v3	75181	75182	PF3D7_0101300	0	+
Pf3D7_01_v3	463773	463774	PF3D7_0112200	0	+
Pf3D7_01_v3	592257	592258	PF3D7_0115050	0	+
Pf3D7_01_v3	378541	378542	PF3D7_0109600	0	-
Pf3D7_01_v3	356719	356720	PF3D7_0108700	0	-
Pf3D7_01_v3	483184	483185	PF3D7_0112800	0	-
Pf3D7_01_v3	417036	417037	PF3D7_0110700	0	-
Pf3D7_01_v3	453231	453232	PF3D7_0112000	0	-
Pf3D7_01_v3	476320	476321	PF3D7_0112500	0	+
Pf3D7_01_v3	184614	184615	PF3D7_0104200	0	-
Pf3D7_01_v3	68470	68471	PF3D7_0101100	0	-
Pf3D7_01_v3	454808	454809	PF3D7_0112100	0	+
Pf3D7_01_v3	380028	380029	PF3D7_0109700	0	-
Pf3D7_01_v3	175631	175632	PF3D7_0104000	0	+
Pf3D7_01_v3	279174	279175	PF3D7_0106600	0	+
Pf3D7_01_v3	436495	436496	PF3D7_0111400	0	+
Pf3D7_01_v3	582104	582105	PF3D7_0115150	0	-
Pf3D7_01_v3	301163	301164	PF3D7_0107300	0	-
Pf3D7_01_v3	46403	46404	PF3D7_0100300	0	-
Pf3D7_01_v3	225980	225981	PF3D7_0105300	0	-
Pf3D7_01_v3	436495	436496	PF3D7_0111300	0	-
Pf3D7_01_v3	87492	87493	PF3D7_0101800	0	-
Pf3D7_01_v3	444673	444674	PF3D7_0111800	0	+
Pf3D7_01_v3	551715	551716	PF3D7_0114200	0	-
Pf3D7_01_v3	117488	117489	PF3D7_0102500	0	-
Pf3D7_01_v3	59848	59849	PF3D7_0100800	0	+
Pf3D7_01_v3	430832	430833	PF3D7_0111200	0	-
Pf3D7_01_v3	75181	75182	PF3D7_0101200	0	+
Pf3D7_01_v3	289923	289924	PF3D7_0106900	0	+
Pf3D7_01_v3	177112	177113	PF3D7_0104100	0	+
Pf3D7_01_v3	396737	396738	PF3D7_0110500	0	+
Pf3D7_01_v3	392250	392251	PF3D7_0110200	0	+
Pf3D7_01_v3	293165	293166	PF3D7_0107000	0	+
Pf3D7_01_v3	330675	330676	PF3D7_0108100	0	+
Pf3D7_01_v3	131015	131016	PF3D7_0102900	0	-
Pf3D7_01_v3	95093	95094	PF3D7_0102100	0	+
Pf3D7_01_v3	507484	507485	PF3D7_0113300	0	-
Pf3D7_01_v3	274072	274073	PF3D7_0106500	0	+
Pf3D7_01_v3	362387	362388	PF3D7_0108900	0	-
Pf3D7_01_v3	428814	428815	PF3D7_0111000	0	-
Pf3D7_01_v3	373038	373039	PF3D7_0109300	0	-
Pf3D7_01_v3	140314	140315	PF3D7_0103100	0	-
Pf3D7_01_v3	270302	270303	PF3D7_0106300	0	-
Pf3D7_01_v3	555406	555407	PF3D7_0114400	0	-
Pf3D7_01_v3	128453	128454	PF3D7_0102800	0	-
Pf3D7_01_v3	296893	296894	PF3D7_0107100	0	-
Pf3D7_01_v3	229508	229509	PF3D7_0105500	0	-
Pf3D7_01_v3	351682	351683	PF3D7_0108600	0	-
Pf3D7_01_v3	614927	614928	PF3D7_0115700	0	-
Pf3D7_01_v3	388478	388479	PF3D7_0110000	0	+
Pf3D7_01_v3	483541	483542	PF3D7_0112900	0	+
Pf3D7_01_v3	83539	83540	PF3D7_0101700	0	-
Pf3D7_01_v3	541740	541741	PF3D7_0114000	0	+
Pf3D7_01_v3	172401	172402	PF3D7_0103900	0	+
Pf3D7_01_v3	75264	75265	PF3D7_0101400	0	-
Pf3D7_01_v3	365351	365352	PF3D7_0109100	0	+
Pf3D7_01_v3	146903	146904	PF3D7_0103300	0	-
Pf3D7_01_v3	53244	53245	PF3D7_0100500	0	-
Pf3D7_01_v3	262010	262011	PF3D7_0106100	0	-
Pf3D7_01_v3	311750	311751	PF3D7_0107500	0	-
Pf3D7_01_v3	375710	375711	PF3D7_0109400	0	-
Pf3D7_01_v3	93804	93805	PF3D7_0102000	0	-
Pf3D7_01_v3	108287	108288	PF3D7_0102400	0	-
Pf3D7_01_v3	320238	320239	PF3D7_0107700	0	+
Pf3D7_01_v3	224403	224404	PF3D7_0105200	0	-
Pf3D7_01_v3	124318	124319	PF3D7_0102700	0	+
Pf3D7_01_v3	420833	420834	PF3D7_0110900	0	-
Pf3D7_01_v3	171437	171438	PF3D7_0103800	0	-
Pf3D7_01_v3	547775	547776	PF3D7_0114100	0	-
Pf3D7_01_v3	205832	205833	PF3D7_0104600	0	+
Pf3D7_01_v3	595030	595031	PF3D7_0115300	0	+
Pf3D7_01_v3	577696	577697	PF3D7_0115000	0	+
Pf3D7_01_v3	526478	526479	PF3D7_0113800	0	+
Pf3D7_01_v3	566722	566723	PF3D7_0114750	0	-
Pf3D7_01_v3	538188	538189	PF3D7_0113900	0	-
Pf3D7_01_v3	334454	334455	PF3D7_0108300	0	+
Pf3D7_01_v3	134112	134113	PF3D7_0103000	0	-
Pf3D7_01_v3	386642	386643	PF3D7_0109950	0	+
Pf3D7_01_v3	152801	152802	PF3D7_0103400	0	-
Pf3D7_01_v3	122392	122393	PF3D7_0102600	0	-
Pf3D7_01_v3	592257	592258	PF3D7_0115100	0	+
Pf3D7_01_v3	253212	253213	PF3D7_0105900	0	+
Pf3D7_01_v3	495014	495015	PF3D7_0113100	0	+
Pf3D7_01_v3	604063	604064	PF3D7_0115600	0	+
Pf3D7_01_v3	598413	598414	PF3D7_0115400	0	+
Pf3D7_01_v3	347345	347346	PF3D7_0108500	0	+
Pf3D7_01_v3	160711	160712	PF3D7_0103600	0	+
Pf3D7_01_v3	512134	512135	PF3D7_0113600	0	+
Pf3D7_01_v3	417294	417295	PF3D7_0110800	0	+
Pf3D7_01_v3	564896	564897	PF3D7_0114700	0	-
Pf3D7_01_v3	143085	143086	PF3D7_0103200	0	-
Pf3D7_01_v3	210940	210941	PF3D7_0104700	0	+
Pf3D7_01_v3	104031	104032	PF3D7_0102300	0	+
Pf3D7_01_v3	97684	97685	PF3D7_0102200	0	+
Pf3D7_01_v3	362170	362171	PF3D7_0109000	0	+
Pf3D7_01_v3	280592	280593	PF3D7_0106700	0	+
Pf3D7_01_v3	503841	503842	PF3D7_0113200	0	-
Pf3D7_01_v3	153754	153755	PF3D7_0103500	0	+
Pf3D7_01_v3	218749	218750	PF3D7_0104900	0	-
Pf3D7_01_v3	258662	258663	PF3D7_0106000	0	-
Pf3D7_01_v3	166630	166631	PF3D7_0103700	0	+
Pf3D7_01_v3	29497	29498	PF3D7_0100100	0	+
Pf3D7_01_v3	473659	473660	PF3D7_0112300	0	+
Pf3D7_01_v3	329905	329906	PF3D7_0108000	0	-
Pf3D7_01_v3	558678	558679	PF3D7_0114500	0	-
Pf3D7_01_v3	404984	404985	PF3D7_0110600	0	+
Pf3D7_01_v3	490960	490961	PF3D7_0113000	0	-
Pf3D7_01_v3	393406	393407	PF3D7_0110300	0	-
Pf3D7_01_v3	561590	561591	PF3D7_0114600	0	-
Pf3D7_01_v3	286582	286583	PF3D7_0106800	0	+
Pf3D7_01_v3	377800	377801	PF3D7_0109500	0	-
Pf3D7_01_v3	302452	302453	PF3D7_0107400	0	+
Pf3D7_01_v3	82668	82669	PF3D7_0101600	0	-
Pf3D7_01_v3	91488	91489	PF3D7_0101900	0	-
Pf3D7_01_v3	54712	54713	PF3D7_0100600	0	-
Pf3D7_01_v3	570291	570292	PF3D7_0114800	0	-
Pf3D7_01_v3	66866	66867	PF3D7_0101000	0	-
Pf3D7_01_v3	56853	56854	PF3D7_0100700	0	-
Pf3D7_01_v3	510237	510238	PF3D7_0113400	0	-
Pf3D7_01_v3	236689	236690	PF3D7_0105700	0	+
Pf3D7_01_v3	572858	572859	PF3D7_0114900	0	-
Pf3D7_01_v3	392250	392251	PF3D7_0110100	0	-
Pf3D7_01_v3	297263	297264	PF3D7_0107200	0	+
Pf3D7_01_v3	264369	264370	PF3D7_0106200	0	-
Pf3D7_01_v3	383266	383267	PF3D7_0109850	0	+
Pf3D7_01_v3	50583	50584	PF3D7_0100400	0	+
Pf3D7_01_v3	220683	220684	PF3D7_0105100	0	+
Pf3D7_01_v3	370986	370987	PF3D7_0109200	0	-
Pf3D7_01_v3	519753	519754	PF3D7_0113700	0	+
Pf3D7_01_v3	227453	227454	PF3D7_0105400	0	-
Pf3D7_01_v3	321853	321854	PF3D7_0107800	0	+
Pf3D7_01_v3	63341	63342	PF3D7_0100900	0	-
Pf3D7_01_v3	477307	477308	PF3D7_0112700	0	+
Pf3D7_02_v3	391058	391059	PF3D7_0209400	0	-
Pf3D7_02_v3	573808	573809	PF3D7_0214100	0	-
Pf3D7_02_v3	214709	214710	PF3D7_0205000	0	-
Pf3D7_02_v3	425679	425680	PF3D7_0210400	0	+
Pf3D7_02_v3	279226	279227	PF3D7_0207000	0	-
Pf3D7_02_v3	901981	901982	PF3D7_0222900	0	+
Pf3D7_02_v3	593317	593318	PF3D7_0214600	0	+
Pf3D7_02_v3	159882	159883	PF3D7_0203200	0	-
Pf3D7_02_v3	752410	752411	PF3D7_0218500	0	+
Pf3D7_02_v3	880559	880560	PF3D7_0222200	0	-
Pf3D7_02_v3	354327	354328	PF3D7_0208600	0	+
Pf3D7_02_v3	443309	443310	PF3D7_0210900	0	-
Pf3D7_02_v3	402758	402759	PF3D7_0209700	0	-
Pf3D7_02_v3	42863	42864	PF3D7_0200500	0	-
Pf3D7_02_v3	555265	555266	PF3D7_0213600	0	-
Pf3D7_02_v3	889978	889979	PF3D7_0222500	0	+
Pf3D7_02_v3	716488	716489	PF3D7_0217300	0	-
Pf3D7_02_v3	904976	904977	PF3D7_0223100	0	+
Pf3D7_02_v3	740822	740823	PF3D7_0218100	0	+
Pf3D7_02_v3	531936	531937	PF3D7_0212900	0	+
Pf3D7_02_v3	386815	386816	PF3D7_0209200	0	-
Pf3D7_02_v3	830315	830316	PF3D7_0220600	0	+
Pf3D7_02_v3	360897	360898	PF3D7_0208900	0	+
Pf3D7_02_v3	639873	639874	PF3D7_0215500	0	+
Pf3D7_02_v3	66474	66475	PF3D7_0201300	0	+
Pf3D7_02_v3	467853	467854	PF3D7_0211600	0	+
Pf3D7_02_v3	769133	769134	PF3D7_0219100	0	+
Pf3D7_02_v3	276725	276726	PF3D7_0206900	0	-
Pf3D7_02_v3	69074	69075	PF3D7_0201400	0	+
Pf3D7_02_v3	160379	160380	PF3D7_0203300	0	+
Pf3D7_02_v3	117021	117022	PF3D7_0202300	0	+
Pf3D7_02_v3	134822	134823	PF3D7_0202700	0	+
Pf3D7_02_v3	639362	639363	PF3D7_0215400	0	-
Pf3D7_02_v3	624882	624883	PF3D7_0215100	0	-
Pf3D7_02_v3	565745	565746	PF3D7_0214000	0	+
Pf3D7_02_v3	337213	337214	PF3D7_0208300	0	+
Pf3D7_02_v3	871851	871852	PF3D7_0221800	0	+
Pf3D7_02_v3	820339	820340	PF3D7_0220400	0	+
Pf3D7_02_v3	907970	907971	PF3D7_0223200	0	+
Pf3D7_02_v3	558550	558551	PF3D7_0213800	0	+
Pf3D7_02_v3	541828	541829	PF3D7_0213300	0	-
Pf3D7_02_v3	421619	421620	PF3D7_0210200	0	-
Pf3D7_02_v3	678022	678023	PF3D7_0216500	0	+
Pf3D7_02_v3	479799	479800	PF3D7_0211900	0	-
Pf3D7_02_v3	733292	733293	PF3D7_0217700	0	-
Pf3D7_02_v3	100226	100227	PF3D7_0201900	0	-
Pf3D7_02_v3	782488	782489	PF3D7_0219600	0	-
Pf3D7_02_v3	211077	211078	PF3D7_0204800	0	-
Pf3D7_02_v3	491244	491245	PF3D7_0212200	0	-
Pf3D7_02_v3	603179	603180	PF3D7_0214800	0	+
Pf3D7_02_v3	412231	412232	PF3D7_0210100	0	+
Pf3D7_02_v3	406682	406683	PF3D7_0209800	0	-
Pf3D7_02_v3	475307	475308	PF3D7_0211800	0	+
Pf3D7_02_v3	307364	307365	PF3D7_0207600	0	-
Pf3D7_02_v3	846352	846353	PF3D7_0220900	0	-
Pf3D7_02_v3	163802	163803	PF3D7_0203400	0	-
Pf3D7_02_v3	812523	812524	PF3D7_0220200	0	-
Pf3D7_02_v3	707127	707128	PF3D7_0217100	0	+
Pf3D7_02_v3	609934	609935	PF3D7_0214900	0	+
Pf3D7_02_v3	913680	913681	PF3D7_0223400	0	+
Pf3D7_02_v3	434167	434168	PF3D7_0210600	0	-
Pf3D7_02_v3	765474	765475	PF3D7_0218700	0	-
Pf3D7_02_v3	425107	425108	PF3D7_0210300	0	-
Pf3D7_02_v3	889978	889979	PF3D7_0222300	0	+
Pf3D7_02_v3	199615	199616	PF3D7_0204500	0	-
Pf3D7_02_v3	657699	657700	PF3D7_0216000	0	+
Pf3D7_02_v3	223036	223037	PF3D7_0205400	0	+
Pf3D7_02_v3	351757	351758	PF3D7_0208500	0	+
Pf3D7_02_v3	621629	621630	PF3D7_0215000	0	-
Pf3D7_02_v3	461702	461703	PF3D7_0211400	0	-
Pf3D7_02_v3	292619	292620	PF3D7_0207300	0	-
Pf3D7_02_v3	76438	76439	PF3D7_0201500	0	-
Pf3D7_02_v3	227726	227727	PF3D7_0205600	0	+
Pf3D7_02_v3	522326	522327	PF3D7_0212600	0	+
Pf3D7_02_v3	491928	491929	PF3D7_0212300	0	+
Pf3D7_02_v3	270491	270492	PF3D7_0206600	0	-
Pf3D7_02_v3	84984	84985	PF3D7_0201700	0	-
Pf3D7_02_v3	217718	217719	PF3D7_0205100	0	-
Pf3D7_02_v3	369399	369400	PF3D7_0209000	0	+
Pf3D7_02_v3	774127	774128	PF3D7_0219300	0	-
Pf3D7_02_v3	138543	138544	PF3D7_0202900	0	+
Pf3D7_02_v3	601718	601719	PF3D7_0214700	0	-
Pf3D7_02_v3	848076	848077	PF3D7_0221000	0	+
Pf3D7_02_v3	119014	119015	PF3D7_0202400	0	+
Pf3D7_02_v3	749550	749551	PF3D7_0218300	0	-
Pf3D7_02_v3	392707	392708	PF3D7_0209500	0	-
Pf3D7_02_v3	427192	427193	PF3D7_0210500	0	+
Pf3D7_02_v3	336987	336988	PF3D7_0208200	0	-
Pf3D7_02_v3	463248	463249	PF3D7_0211500	0	+
Pf3D7_02_v3	892809	892810	PF3D7_0222600	0	+
Pf3D7_02_v3	838669	838670	PF3D7_0220800	0	+
Pf3D7_02_v3	889978	889979	PF3D7_0222400	0	+
Pf3D7_02_v3	768013	768014	PF3D7_0219000	0	-
Pf3D7_02_v3	878558	878559	PF3D7_0222000	0	+
Pf3D7_02_v3	33877	33878	PF3D7_0200200	0	-
Pf3D7_02_v3	706741	706742	PF3D7_0217000	0	-
Pf3D7_02_v3	730491	730492	PF3D7_0217600	0	-
Pf3D7_02_v3	653690	653691	PF3D7_0215800	0	-
Pf3D7_02_v3	226214	226215	PF3D7_0205500	0	-
Pf3D7_02_v3	148560	148561	PF3D7_0203000	0	-
Pf3D7_02_v3	772254	772255	PF3D7_0219200	0	+
Pf3D7_02_v3	288988	288989	PF3D7_0207200	0	-
Pf3D7_02_v3	853575	853576	PF3D7_0221200	0	+
Pf3D7_02_v3	39348	39349	PF3D7_0200400	0	-
Pf3D7_02_v3	825477	825478	PF3D7_0220500	0	-
Pf3D7_02_v3	317029	317030	PF3D7_0207800	0	-
Pf3D7_02_v3	60307	60308	PF3D7_0201100	0	-
Pf3D7_02_v3	456751	456752	PF3D7_0211200	0	-
Pf3D7_02_v3	192920	192921	PF3D7_0204200	0	+
Pf3D7_02_v3	767777	767778	PF3D7_0218900	0	-
Pf3D7_02_v3	526137	526138	PF3D7_0212700	0	-
Pf3D7_02_v3	312434	312435	PF3D7_0207700	0	-
Pf3D7_02_v3	685417	685418	PF3D7_0216600	0	+
Pf3D7_02_v3	281263	281264	PF3D7_0207100	0	+
Pf3D7_02_v3	327487	327488	PF3D7_0208100	0	+
Pf3D7_02_v3	790586	790587	PF3D7_0219900	0	+
Pf3D7_02_v3	458709	458710	PF3D7_0211300	0	-
Pf3D7_02_v3	271367	271368	PF3D7_0206700	0	+
Pf3D7_02_v3	625212	625213	PF3D7_0215200	0	+
Pf3D7_02_v3	175186	175187	PF3D7_0203800	0	-
Pf3D7_02_v3	321488	321489	PF3D7_0207900	0	-
Pf3D7_02_v3	244573	244574	PF3D7_0206100	0	+
Pf3D7_02_v3	89448	89449	PF3D7_0201800	0	-
Pf3D7_02_v3	644847	644848	PF3D7_0215600	0	-
Pf3D7_02_v3	871851	871852	PF3D7_0221700	0	-
Pf3D7_02_v3	737895	737896	PF3D7_0217900	0	-
Pf3D7_02_v3	197231	197232	PF3D7_0204300	0	-
Pf3D7_02_v3	790138	790139	PF3D7_0219800	0	-
Pf3D7_02_v3	899397	899398	PF3D7_0222800	0	+
Pf3D7_02_v3	733838	733839	PF3D7_0217800	0	+
Pf3D7_02_v3	165928	165929	PF3D7_0203600	0	+
Pf3D7_02_v3	451489	451490	PF3D7_0211100	0	+
Pf3D7_02_v3	778479	778480	PF3D7_0219500	0	-
Pf3D7_02_v3	719272	719273	PF3D7_0217500	0	+
Pf3D7_02_v3	198061	198062	PF3D7_0204400	0	-
Pf3D7_02_v3	189929	189930	PF3D7_0204100	0	-
Pf3D7_02_v3	37014	37015	PF3D7_0200300	0	-
Pf3D7_02_v3	110765	110766	PF3D7_0202100	0	-
Pf3D7_02_v3	923673	923674	PF3D7_0223500	0	-
Pf3D7_02_v3	436122	436123	PF3D7_0210700	0	+
Pf3D7_02_v3	410000	410001	PF3D7_0210000	0	+
Pf3D7_02_v3	178918	178919	PF3D7_0204000	0	+
Pf3D7_02_v3	326319	326320	PF3D7_0208000	0	-
Pf3D7_02_v3	298002	298003	PF3D7_0207400	0	-
Pf3D7_02_v3	79516	79517	PF3D7_0201600	0	-
Pf3D7_02_v3	170347	170348	PF3D7_0203700	0	-
Pf3D7_02_v3	858717	858718	PF3D7_0221300	0	-
Pf3D7_02_v3	233791	233792	PF3D7_0205800	0	-
Pf3D7_02_v3	546163	546164	PF3D7_0213500	0	-
Pf3D7_02_v3	127455	127456	PF3D7_0202500	0	+
Pf3D7_02_v3	746978	746979	PF3D7_0218200	0	-
Pf3D7_02_v3	63241	63242	PF3D7_0201200	0	+
Pf3D7_02_v3	230834	230835	PF3D7_0205700	0	+
Pf3D7_02_v3	670001	670002	PF3D7_0216200	0	-
Pf3D7_02_v3	211077	211078	PF3D7_0204900	0	+
Pf3D7_02_v3	443750	443751	PF3D7_0211000	0	+
Pf3D7_02_v3	534679	534680	PF3D7_0213000	0	+
Pf3D7_02_v3	795025	795026	PF3D7_0220000	0	+
Pf3D7_02_v3	244573	244574	PF3D7_0206000	0	-
Pf3D7_02_v3	866870	866871	PF3D7_0221650	0	+
Pf3D7_02_v3	717523	717524	PF3D7_0217400	0	+
Pf3D7_02_v3	803599	803600	PF3D7_0220100	0	+
Pf3D7_02_v3	738312	738313	PF3D7_0218000	0	+
Pf3D7_02_v3	358030	358031	PF3D7_0208700	0	-
Pf3D7_02_v3	645555	645556	PF3D7_0215700	0	+
Pf3D7_02_v3	55261	55262	PF3D7_0200900	0	-
Pf3D7_02_v3	540373	540374	PF3D7_0213400	0	+
Pf3D7_02_v3	590158	590159	PF3D7_0214500	0	+
Pf3D7_02_v3	469335	469336	PF3D7_0211700	0	+
Pf3D7_02_v3	479717	479718	PF3D7_0212000	0	+
Pf3D7_02_v3	589638	589639	PF3D7_0214400	0	-
Pf3D7_02_v3	774493	774494	PF3D7_0219400	0	+
Pf3D7_02_v3	815472	815473	PF3D7_0220300	0	-
Pf3D7_02_v3	351151	351152	PF3D7_0208400	0	-
Pf3D7_02_v3	384266	384267	PF3D7_0209100	0	-
Pf3D7_02_v3	576568	576569	PF3D7_0214200	0	-
Pf3D7_02_v3	115048	115049	PF3D7_0202200	0	-
Pf3D7_02_v3	219664	219665	PF3D7_0205300	0	+
Pf3D7_02_v3	526530	526531	PF3D7_0212800	0	+
Pf3D7_02_v3	49755	49756	PF3D7_0200700	0	-
Pf3D7_02_v3	909378	909379	PF3D7_0223300	0	+
Pf3D7_02_v3	483519	483520	PF3D7_0212100	0	+
Pf3D7_02_v3	58474	58475	PF3D7_0201000	0	-
Pf3D7_02_v3	784885	784886	PF3D7_0219700	0	-
Pf3D7_02_v3	302622	302623	PF3D7_0207500	0	-
Pf3D7_02_v3	537509	537510	PF3D7_0213100	0	+
Pf3D7_02_v3	399282	399283	PF3D7_0209600	0	-
Pf3D7_02_v3	656782	656783	PF3D7_0215900	0	-
Pf3D7_02_v3	507925	507926	PF3D7_0212400	0	-
Pf3D7_02_v3	766975	766976	PF3D7_0218800	0	-
Pf3D7_02_v3	51747	51748	PF3D7_0200800	0	-
Pf3D7_02_v3	248982	248983	PF3D7_0206200	0	+
Pf3D7_02_v3	508666	508667	PF3D7_0212500	0	+
Pf3D7_02_v3	207429	207430	PF3D7_0204700	0	-
Pf3D7_02_v3	874226	874227	PF3D7_0221900	0	-
Pf3D7_02_v3	577565	577566	PF3D7_0214300	0	+
Pf3D7_02_v3	860395	860396	PF3D7_0221400	0	+
Pf3D7_02_v3	204443	204444	PF3D7_0204600	0	-
Pf3D7_02_v3	715546	715547	PF3D7_0217200	0	-
Pf3D7_02_v3	565378	565379	PF3D7_0213900	0	-
Pf3D7_02_v3	541083	541084	PF3D7_0213200	0	-
Pf3D7_02_v3	751666	751667	PF3D7_0218400	0	-
Pf3D7_02_v3	218827	218828	PF3D7_0205200	0	-
Pf3D7_02_v3	157353	157354	PF3D7_0203100	0	-
Pf3D7_02_v3	46506	46507	PF3D7_0200600	0	-
Pf3D7_02_v3	851107	851108	PF3D7_0221100	0	+
Pf3D7_02_v3	164292	164293	PF3D7_0203500	0	+
Pf3D7_02_v3	106687	106688	PF3D7_0202000	0	-
Pf3D7_02_v3	275005	275006	PF3D7_0206800	0	-
Pf3D7_02_v3	755011	755012	PF3D7_0218600	0	+
Pf3D7_02_v3	234641	234642	PF3D7_0205900	0	+
Pf3D7_02_v3	386991	386992	PF3D7_0209300	0	+
Pf3D7_02_v3	668496	668497	PF3D7_0216100	0	-
Pf3D7_02_v3	878641	878642	PF3D7_0222100	0	-
Pf3D7_02_v3	176454	176455	PF3D7_0203900	0	+
Pf3D7_02_v3	556732	556733	PF3D7_0213700	0	+
Pf3D7_02_v3	632432	632433	PF3D7_0215300	0	-
Pf3D7_02_v3	407896	407897	PF3D7_0209900	0	+
Pf3D7_02_v3	358030	358031	PF3D7_0208800	0	+
Pf3D7_02_v3	252484	252485	PF3D7_0206300	0	+
Pf3D7_02_v3	833095	833096	PF3D7_0220700	0	+
Pf3D7_02_v3	141288	141289	PF3D7_0202800	0	-
Pf3D7_02_v3	675477	675478	PF3D7_0216400	0	+
Pf3D7_02_v3	699646	699647	PF3D7_0216800	0	-
Pf3D7_02_v3	863829	863830	PF3D7_0221500	0	-
Pf3D7_02_v3	689539	689540	PF3D7_0216700	0	+
Pf3D7_02_v3	439658	439659	PF3D7_0210800	0	-
Pf3D7_02_v3	25177	25178	PF3D7_0200100	0	+
Pf3D7_02_v3	134275	134276	PF3D7_0202600	0	-
Pf3D7_02_v3	268063	268064	PF3D7_0206500	0	-
Pf3D7_02_v3	896301	896302	PF3D7_0222700	0	+
Pf3D7_02_v3	670432	670433	PF3D7_0216300	0	+
Pf3D7_02_v3	866529	866530	PF3D7_0221600	0	-
Pf3D7_02_v3	701284	701285	PF3D7_0216900	0	+
Pf3D7_03_v3	1027599	1027600	PF3D7_0324800	0	+
Pf3D7_03_v3	103110	103111	PF3D7_0301800	0	+
Pf3D7_03_v3	487813	487814	PF3D7_0311400	0	+
Pf3D7_03_v3	815119	815120	PF3D7_0319500	0	+
Pf3D7_03_v3	56313	56314	PF3D7_0300600	0	-
Pf3D7_03_v3	182375	182376	PF3D7_0303500	0	+
Pf3D7_03_v3	511958	511959	PF3D7_0311900	0	-
Pf3D7_03_v3	765534	765535	PF3D7_0318400	0	-
Pf3D7_03_v3	548747	548748	PF3D7_0313500	0	+
Pf3D7_03_v3	966631	966632	PF3D7_0322900	0	-
Pf3D7_03_v3	942132	942133	PF3D7_0322400	0	+
Pf3D7_03_v3	788107	788108	PF3D7_0318700	0	+
Pf3D7_03_v3	250156	250157	PF3D7_0305200	0	+
Pf3D7_03_v3	375328	375329	PF3D7_0308700	0	+
Pf3D7_03_v3	994209	994210	PF3D7_0323700	0	-
Pf3D7_03_v3	291938	291939	PF3D7_0306200	0	+
Pf3D7_03_v3	658278	658279	PF3D7_0316300	0	+
Pf3D7_03_v3	313865	313866	PF3D7_0307100	0	-
Pf3D7_03_v3	681349	681350	PF3D7_0316900	0	-
Pf3D7_03_v3	193586	193587	PF3D7_0303800	0	+
Pf3D7_03_v3	793979	793980	PF3D7_0318900	0	-
Pf3D7_03_v3	61390	61391	PF3D7_0300700	0	+
Pf3D7_03_v3	1019131	1019132	PF3D7_0324500	0	+
Pf3D7_03_v3	36946	36947	PF3D7_0300100	0	+
Pf3D7_03_v3	559075	559076	PF3D7_0313800	0	+
Pf3D7_03_v3	644280	644281	PF3D7_0315900	0	+
Pf3D7_03_v3	81331	81332	PF3D7_0301200	0	-
Pf3D7_03_v3	280502	280503	PF3D7_0305700	0	-
Pf3D7_03_v3	220348	220349	PF3D7_0304500	0	-
Pf3D7_03_v3	582143	582144	PF3D7_0314500	0	+
Pf3D7_03_v3	665739	665740	PF3D7_0316500	0	+
Pf3D7_03_v3	286080	286081	PF3D7_0305900	0	-
Pf3D7_03_v3	857386	857387	PF3D7_0320400	0	-
Pf3D7_03_v3	277679	277680	PF3D7_0305600	0	-
Pf3D7_03_v3	464733	464734	PF3D7_0310800	0	+
Pf3D7_03_v3	203636	203637	PF3D7_0304100	0	+
Pf3D7_03_v3	168818	168819	PF3D7_0303200	0	+
Pf3D7_03_v3	388565	388566	PF3D7_0309100	0	-
Pf3D7_03_v3	469393	469394	PF3D7_0311000	0	+
Pf3D7_03_v3	738891	738892	PF3D7_0317800	0	-
Pf3D7_03_v3	297426	297427	PF3D7_0306400	0	+
Pf3D7_03_v3	197646	197647	PF3D7_0303900	0	-
Pf3D7_03_v3	631623	631624	PF3D7_0315400	0	-
Pf3D7_03_v3	502650	502651	PF3D7_0311700	0	+
Pf3D7_03_v3	161665	161666	PF3D7_0303000	0	-
Pf3D7_03_v3	528058	528059	PF3D7_0312400	0	-
Pf3D7_03_v3	894052	894053	PF3D7_0321400	0	+
Pf3D7_03_v3	893119	893120	PF3D7_0321300	0	-
Pf3D7_03_v3	739324	739325	PF3D7_0317900	0	+
Pf3D7_03_v3	99035	99036	PF3D7_0301700	0	-
Pf3D7_03_v3	817614	817615	PF3D7_0319600	0	+
Pf3D7_03_v3	406540	406541	PF3D7_0309600	0	+
Pf3D7_03_v3	274221	274222	PF3D7_0305500	0	-
Pf3D7_03_v3	539222	539223	PF3D7_0313100	0	+
Pf3D7_03_v3	232825	232826	PF3D7_0304900	0	-
Pf3D7_03_v3	368561	368562	PF3D7_0308400	0	+
Pf3D7_03_v3	47151	47152	PF3D7_0300300	0	-
Pf3D7_03_v3	134544	134545	PF3D7_0302500	0	+
Pf3D7_03_v3	1003111	1003112	PF3D7_0323900	0	-
Pf3D7_03_v3	978892	978893	PF3D7_0323300	0	+
Pf3D7_03_v3	411655	411656	PF3D7_0309800	0	+
Pf3D7_03_v3	322138	322139	PF3D7_0307400	0	-
Pf3D7_03_v3	874267	874268	PF3D7_0320900	0	+
Pf3D7_03_v3	259466	259467	PF3D7_0305300	0	-
Pf3D7_03_v3	638314	638315	PF3D7_0315700	0	+
Pf3D7_03_v3	177408	177409	PF3D7_0303400	0	+
Pf3D7_03_v3	366927	366928	PF3D7_0308300	0	-
Pf3D7_03_v3	303508	303509	PF3D7_0306700	0	+
Pf3D7_03_v3	511958	511959	PF3D7_0312000	0	+
Pf3D7_03_v3	47151	47152	PF3D7_0300200	0	-
Pf3D7_03_v3	860249	860250	PF3D7_0320500	0	+
Pf3D7_03_v3	369888	369889	PF3D7_0308500	0	+
Pf3D7_03_v3	647316	647317	PF3D7_0316100	0	+
Pf3D7_03_v3	410942	410943	PF3D7_0309700	0	-
Pf3D7_03_v3	608529	608530	PF3D7_0314900	0	+
Pf3D7_03_v3	571471	571472	PF3D7_0314100	0	-
Pf3D7_03_v3	672437	672438	PF3D7_0316600	0	-
Pf3D7_03_v3	223215	223216	PF3D7_0304600	0	-
Pf3D7_03_v3	946846	946847	PF3D7_0322500	0	-
Pf3D7_03_v3	474023	474024	PF3D7_0311200	0	+
Pf3D7_03_v3	281988	281989	PF3D7_0305800	0	+
Pf3D7_03_v3	401521	401522	PF3D7_0309400	0	-
Pf3D7_03_v3	426237	426238	PF3D7_0310200	0	+
Pf3D7_03_v3	201588	201589	PF3D7_0304000	0	-
Pf3D7_03_v3	1007582	1007583	PF3D7_0324100	0	-
Pf3D7_03_v3	538727	538728	PF3D7_0313000	0	-
Pf3D7_03_v3	158051	158052	PF3D7_0302900	0	-
Pf3D7_03_v3	616715	616716	PF3D7_0315200	0	+
Pf3D7_03_v3	864812	864813	PF3D7_0320700	0	+
Pf3D7_03_v3	193039	193040	PF3D7_0303700	0	-
Pf3D7_03_v3	311263	311264	PF3D7_0307000	0	+
Pf3D7_03_v3	929513	929514	PF3D7_0322000	0	-
Pf3D7_03_v3	554587	554588	PF3D7_0313600	0	-
Pf3D7_03_v3	316378	316379	PF3D7_0307200	0	-
Pf3D7_03_v3	1013529	1013530	PF3D7_0324300	0	+
Pf3D7_03_v3	336120	336121	PF3D7_0307700	0	-
Pf3D7_03_v3	459673	459674	PF3D7_0310500	0	-
Pf3D7_03_v3	565599	565600	PF3D7_0313900	0	-
Pf3D7_03_v3	65879	65880	PF3D7_0300800	0	+
Pf3D7_03_v3	52991	52992	PF3D7_0300400	0	-
Pf3D7_03_v3	610980	610981	PF3D7_0315000	0	+
Pf3D7_03_v3	287227	287228	PF3D7_0306000	0	-
Pf3D7_03_v3	56313	56314	PF3D7_0300500	0	-
Pf3D7_03_v3	473676	473677	PF3D7_0311100	0	-
Pf3D7_03_v3	531961	531962	PF3D7_0312700	0	-
Pf3D7_03_v3	727444	727445	PF3D7_0317700	0	+
Pf3D7_03_v3	211972	211973	PF3D7_0304300	0	+
Pf3D7_03_v3	318883	318884	PF3D7_0307300	0	+
Pf3D7_03_v3	141360	141361	PF3D7_0302600	0	+
Pf3D7_03_v3	594156	594157	PF3D7_0314700	0	-
Pf3D7_03_v3	832400	832401	PF3D7_0319800	0	-
Pf3D7_03_v3	506298	506299	PF3D7_0311800	0	+
Pf3D7_03_v3	133271	133272	PF3D7_0302400	0	-
Pf3D7_03_v3	647594	647595	PF3D7_0316000	0	-
Pf3D7_03_v3	119138	119139	PF3D7_0302200	0	+
Pf3D7_03_v3	634156	634157	PF3D7_0315500	0	-
Pf3D7_03_v3	837277	837278	PF3D7_0320000	0	+
Pf3D7_03_v3	535937	535938	PF3D7_0312900	0	+
Pf3D7_03_v3	71895	71896	PF3D7_0301000	0	-
Pf3D7_03_v3	543864	543865	PF3D7_0313200	0	-
Pf3D7_03_v3	604379	604380	PF3D7_0314800	0	+
Pf3D7_03_v3	150361	150362	PF3D7_0302800	0	-
Pf3D7_03_v3	842620	842621	PF3D7_0320200	0	+
Pf3D7_03_v3	642935	642936	PF3D7_0315800	0	-
Pf3D7_03_v3	976883	976884	PF3D7_0323200	0	+
Pf3D7_03_v3	336120	336121	PF3D7_0307800	0	+
Pf3D7_03_v3	820294	820295	PF3D7_0319700	0	+
Pf3D7_03_v3	307938	307939	PF3D7_0306800	0	-
Pf3D7_03_v3	168400	168401	PF3D7_0303100	0	-
Pf3D7_03_v3	578584	578585	PF3D7_0314300	0	-
Pf3D7_03_v3	216972	216973	PF3D7_0304400	0	+
Pf3D7_03_v3	885886	885887	PF3D7_0321100	0	-
Pf3D7_03_v3	677421	677422	PF3D7_0316800	0	+
Pf3D7_03_v3	485823	485824	PF3D7_0311300	0	-
Pf3D7_03_v3	657475	657476	PF3D7_0316200	0	-
Pf3D7_03_v3	722719	722720	PF3D7_0317500	0	-
Pf3D7_03_v3	534165	534166	PF3D7_0312800	0	+
Pf3D7_03_v3	948371	948372	PF3D7_0322600	0	+
Pf3D7_03_v3	586040	586041	PF3D7_0314600	0	+
Pf3D7_03_v3	513121	513122	PF3D7_0312100	0	+
Pf3D7_03_v3	420420	420421	PF3D7_0310000	0	+
Pf3D7_03_v3	225846	225847	PF3D7_0304700	0	-
Pf3D7_03_v3	107485	107486	PF3D7_0301900	0	-
Pf3D7_03_v3	900539	900540	PF3D7_0321600	0	+
Pf3D7_03_v3	1022681	1022682	PF3D7_0324600	0	+
Pf3D7_03_v3	498109	498110	PF3D7_0311500	0	-
Pf3D7_03_v3	806805	806806	PF3D7_0319200	0	-
Pf3D7_03_v3	377855	377856	PF3D7_0308800	0	+
Pf3D7_03_v3	130046	130047	PF3D7_0302300	0	-
Pf3D7_03_v3	383775	383776	PF3D7_0308900	0	-
Pf3D7_03_v3	969910	969911	PF3D7_0323000	0	-
Pf3D7_03_v3	465792	465793	PF3D7_0310900	0	+
Pf3D7_03_v3	742199	742200	PF3D7_0318000	0	+
Pf3D7_03_v3	291282	291283	PF3D7_0306100	0	-
Pf3D7_03_v3	806805	806806	PF3D7_0319300	0	+
Pf3D7_03_v3	462728	462729	PF3D7_0310700	0	+
Pf3D7_03_v3	839547	839548	PF3D7_0320100	0	+
Pf3D7_03_v3	864252	864253	PF3D7_0320600	0	-
Pf3D7_03_v3	844898	844899	PF3D7_0320300	0	+
Pf3D7_03_v3	396352	396353	PF3D7_0309200	0	-
Pf3D7_03_v3	441825	441826	PF3D7_0310300	0	+
Pf3D7_03_v3	422460	422461	PF3D7_0310100	0	+
Pf3D7_03_v3	1025009	1025010	PF3D7_0324700	0	+
Pf3D7_03_v3	964009	964010	PF3D7_0322800	0	+
Pf3D7_03_v3	90938	90939	PF3D7_0301500	0	-
Pf3D7_03_v3	1038279	1038280	PF3D7_0324900	0	-
Pf3D7_03_v3	985949	985950	PF3D7_0323500	0	+
Pf3D7_03_v3	325371	325372	PF3D7_0307500	0	-
Pf3D7_03_v3	984169	984170	PF3D7_0323400	0	-
Pf3D7_03_v3	576808	576809	PF3D7_0314200	0	-
Pf3D7_03_v3	1007246	1007247	PF3D7_0324000	0	+
Pf3D7_03_v3	995866	995867	PF3D7_0323800	0	+
Pf3D7_03_v3	176792	176793	PF3D7_0303300	0	-
Pf3D7_03_v3	789532	789533	PF3D7_0318800	0	+
Pf3D7_03_v3	235419	235420	PF3D7_0305000	0	-
Pf3D7_03_v3	520456	520457	PF3D7_0312200	0	-
Pf3D7_03_v3	447553	447554	PF3D7_0310400	0	+
Pf3D7_03_v3	910676	910677	PF3D7_0321700	0	-
Pf3D7_03_v3	969910	969911	PF3D7_0323100	0	+
Pf3D7_03_v3	302513	302514	PF3D7_0306600	0	+
Pf3D7_03_v3	635057	635058	PF3D7_0315600	0	+
Pf3D7_03_v3	302146	302147	PF3D7_0306500	0	-
Pf3D7_03_v3	794602	794603	PF3D7_0319000	0	+
Pf3D7_03_v3	110040	110041	PF3D7_0302000	0	-
Pf3D7_03_v3	921830	921831	PF3D7_0321900	0	+
Pf3D7_03_v3	397469	397470	PF3D7_0309300	0	+
Pf3D7_03_v3	356004	356005	PF3D7_0308100	0	+
Pf3D7_03_v3	147272	147273	PF3D7_0302700	0	-
Pf3D7_03_v3	499279	499280	PF3D7_0311600	0	+
Pf3D7_03_v3	912064	912065	PF3D7_0321800	0	+
Pf3D7_03_v3	684396	684397	PF3D7_0317000	0	-
Pf3D7_03_v3	696739	696740	PF3D7_0317200	0	-
Pf3D7_03_v3	189585	189586	PF3D7_0303600	0	+
Pf3D7_03_v3	760652	760653	PF3D7_0318300	0	-
Pf3D7_03_v3	84231	84232	PF3D7_0301300	0	-
Pf3D7_03_v3	900340	900341	PF3D7_0321500	0	-
Pf3D7_03_v3	889275	889276	PF3D7_0321200	0	-
Pf3D7_03_v3	226999	227000	PF3D7_0304800	0	+
Pf3D7_03_v3	325652	325653	PF3D7_0307600	0	+
Pf3D7_03_v3	86611	86612	PF3D7_0301400	0	-
Pf3D7_03_v3	371915	371916	PF3D7_0308600	0	+
Pf3D7_03_v3	743947	743948	PF3D7_0318100	0	+
Pf3D7_03_v3	309574	309575	PF3D7_0306900	0	+
Pf3D7_03_v3	528321	528322	PF3D7_0312500	0	+
Pf3D7_03_v3	76513	76514	PF3D7_0301100	0	+
Pf3D7_03_v3	710284	710285	PF3D7_0317300	0	-
Pf3D7_03_v3	401976	401977	PF3D7_0309500	0	+
Pf3D7_03_v3	673235	673236	PF3D7_0316700	0	+
Pf3D7_03_v3	297637	297638	PF3D7_0306300	0	-
Pf3D7_03_v3	419895	419896	PF3D7_0309900	0	-
Pf3D7_03_v3	558663	558664	PF3D7_0313700	0	-
Pf3D7_03_v3	259960	259961	PF3D7_0305400	0	+
Pf3D7_03_v3	937021	937022	PF3D7_0322200	0	-
Pf3D7_03_v3	93988	93989	PF3D7_0301600	0	-
Pf3D7_03_v3	1016100	1016101	PF3D7_0324400	0	+
Pf3D7_03_v3	521993	521994	PF3D7_0312300	0	+
Pf3D7_03_v3	766838	766839	PF3D7_0318500	0	+
Pf3D7_03_v3	963075	963076	PF3D7_0322700	0	-
Pf3D7_03_v3	747250	747251	PF3D7_0318200	0	+
Pf3D7_03_v3	623480	623481	PF3D7_0315300	0	+
Pf3D7_03_v3	877385	877386	PF3D7_0321000	0	+
Pf3D7_03_v3	614044	614045	PF3D7_0315100	0	-
Pf3D7_03_v3	566992	566993	PF3D7_0314000	0	+
Pf3D7_03_v3	787455	787456	PF3D7_0318600	0	-
Pf3D7_03_v3	384098	384099	PF3D7_0309000	0	+
Pf3D7_03_v3	353060	353061	PF3D7_0308000	0	+
Pf3D7_03_v3	248236	248237	PF3D7_0305100	0	-
Pf3D7_03_v3	581430	581431	PF3D7_0314400	0	-
Pf3D7_03_v3	988277	988278	PF3D7_0323600	0	+
Pf3D7_03_v3	869173	869174	PF3D7_0320800	0	+
Pf3D7_03_v3	686397	686398	PF3D7_0317100	0	+
Pf3D7_03_v3	365148	365149	PF3D7_0308200	0	-
Pf3D7_03_v3	932958	932959	PF3D7_0322100	0	-
Pf3D7_03_v3	352083	352084	PF3D7_0307900	0	-
Pf3D7_03_v3	548348	548349	PF3D7_0313400	0	-
Pf3D7_03_v3	67853	67854	PF3D7_0300900	0	+
Pf3D7_03_v3	545211	545212	PF3D7_0313300	0	-
Pf3D7_03_v3	208931	208932	PF3D7_0304200	0	-
Pf3D7_03_v3	462207	462208	PF3D7_0310600	0	-
Pf3D7_03_v3	665739	665740	PF3D7_0316400	0	-
Pf3D7_03_v3	724692	724693	PF3D7_0317600	0	+
Pf3D7_03_v3	941856	941857	PF3D7_0322300	0	-
Pf3D7_03_v3	112187	112188	PF3D7_0302100	0	+
Pf3D7_03_v3	531225	531226	PF3D7_0312600	0	+
Pf3D7_03_v3	803374	803375	PF3D7_0319100	0	-
Pf3D7_03_v3	809171	809172	PF3D7_0319400	0	+
Pf3D7_03_v3	714053	714054	PF3D7_0317400	0	-
Pf3D7_03_v3	835244	835245	PF3D7_0319900	0	-
Pf3D7_03_v3	1009717	1009718	PF3D7_0324200	0	-
Pf3D7_04_v3	536341	536342	PF3D7_0412000	0	+
Pf3D7_04_v3	700380	700381	PF3D7_0415900	0	-
Pf3D7_04_v3	1042627	1042628	PF3D7_0422800	0	+
Pf3D7_04_v3	494206	494207	PF3D7_0410900	0	-
Pf3D7_04_v3	543466	543467	PF3D7_0412300	0	+
Pf3D7_04_v3	681398	681399	PF3D7_0415300	0	+
Pf3D7_04_v3	320361	320362	PF3D7_0406000	0	+
Pf3D7_04_v3	134513	134514	PF3D7_0402200	0	-
Pf3D7_04_v3	1115813	1115814	PF3D7_0424700	0	+
Pf3D7_04_v3	783380	783381	PF3D7_0417600	0	-
Pf3D7_04_v3	692729	692730	PF3D7_0415700	0	-
Pf3D7_04_v3	450753	450754	PF3D7_0409500	0	-
Pf3D7_04_v3	288321	288322	PF3D7_0405300	0	-
Pf3D7_04_v3	687509	687510	PF3D7_0415400	0	-
Pf3D7_04_v3	852528	852529	PF3D7_0419100	0	+
Pf3D7_04_v3	74783	74784	PF3D7_0401100	0	-
Pf3D7_04_v3	633358	633359	PF3D7_0414000	0	-
Pf3D7_04_v3	268994	268995	PF3D7_0404900	0	-
Pf3D7_04_v3	347356	347357	PF3D7_0406700	0	+
Pf3D7_04_v3	541485	541486	PF3D7_0412100	0	-
Pf3D7_04_v3	876269	876270	PF3D7_0419900	0	+
Pf3D7_04_v3	1153404	1153405	PF3D7_0425700	0	-
Pf3D7_04_v3	1135331	1135332	PF3D7_0425100	0	-
Pf3D7_04_v3	1180260	1180261	PF3D7_0426000	0	-
Pf3D7_04_v3	405469	405470	PF3D7_0408300	0	-
Pf3D7_04_v3	560667	560668	PF3D7_0412600	0	-
Pf3D7_04_v3	790718	790719	PF3D7_0417900	0	+
Pf3D7_04_v3	710103	710104	PF3D7_0416200	0	-
Pf3D7_04_v3	136981	136982	PF3D7_0402300	0	+
Pf3D7_04_v3	717551	717552	PF3D7_0416400	0	+
Pf3D7_04_v3	71047	71048	PF3D7_0400900	0	-
Pf3D7_04_v3	277747	277748	PF3D7_0405100	0	-
Pf3D7_04_v3	651029	651030	PF3D7_0414300	0	-
Pf3D7_04_v3	670934	670935	PF3D7_0415100	0	+
Pf3D7_04_v3	456419	456420	PF3D7_0409700	0	+
Pf3D7_04_v3	1066964	1066965	PF3D7_0423600	0	-
Pf3D7_04_v3	1078365	1078366	PF3D7_0423900	0	-
Pf3D7_04_v3	679538	679539	PF3D7_0415200	0	-
Pf3D7_04_v3	56839	56840	PF3D7_0400400	0	-
Pf3D7_04_v3	438259	438260	PF3D7_0409100	0	-
Pf3D7_04_v3	160285	160286	PF3D7_0402600	0	-
Pf3D7_04_v3	445161	445162	PF3D7_0409300	0	-
Pf3D7_04_v3	1117173	1117174	PF3D7_0424600	0	-
Pf3D7_04_v3	715855	715856	PF3D7_0416300	0	-
Pf3D7_04_v3	688008	688009	PF3D7_0415500	0	+
Pf3D7_04_v3	854632	854633	PF3D7_0419200	0	+
Pf3D7_04_v3	660066	660067	PF3D7_0414700	0	+
Pf3D7_04_v3	94160	94161	PF3D7_0401600	0	-
Pf3D7_04_v3	569060	569061	PF3D7_0412700	0	-
Pf3D7_04_v3	740435	740436	PF3D7_0416900	0	-
Pf3D7_04_v3	604500	604501	PF3D7_0413200	0	-
Pf3D7_04_v3	690557	690558	PF3D7_0415600	0	-
Pf3D7_04_v3	816494	816495	PF3D7_0418200	0	+
Pf3D7_04_v3	1141251	1141252	PF3D7_0425300	0	+
Pf3D7_04_v3	216210	216211	PF3D7_0403800	0	-
Pf3D7_04_v3	105983	105984	PF3D7_0401800	0	-
Pf3D7_04_v3	997220	997221	PF3D7_0421900	0	+
Pf3D7_04_v3	1021072	1021073	PF3D7_0422300	0	+
Pf3D7_04_v3	365962	365963	PF3D7_0407300	0	+
Pf3D7_04_v3	509835	509836	PF3D7_0411200	0	-
Pf3D7_04_v3	1045296	1045297	PF3D7_0422900	0	+
Pf3D7_04_v3	174858	174859	PF3D7_0403000	0	+
Pf3D7_04_v3	648865	648866	PF3D7_0414200	0	-
Pf3D7_04_v3	994298	994299	PF3D7_0421700	0	-
Pf3D7_04_v3	669806	669807	PF3D7_0415000	0	-
Pf3D7_04_v3	302218	302219	PF3D7_0405500	0	-
Pf3D7_04_v3	1029052	1029053	PF3D7_0422500	0	+
Pf3D7_04_v3	125882	125883	PF3D7_0402100	0	-
Pf3D7_04_v3	485120	485121	PF3D7_0410700	0	-
Pf3D7_04_v3	455684	455685	PF3D7_0409600	0	-
Pf3D7_04_v3	519064	519065	PF3D7_0411700	0	-
Pf3D7_04_v3	396385	396386	PF3D7_0408100	0	+
Pf3D7_04_v3	111611	111612	PF3D7_0401900	0	-
Pf3D7_04_v3	319473	319474	PF3D7_0405900	0	-
Pf3D7_04_v3	361981	361982	PF3D7_0407100	0	+
Pf3D7_04_v3	931807	931808	PF3D7_0420500	0	-
Pf3D7_04_v3	876543	876544	PF3D7_0419800	0	-
Pf3D7_04_v3	202094	202095	PF3D7_0403600	0	-
Pf3D7_04_v3	967467	967468	PF3D7_0421200	0	+
Pf3D7_04_v3	571716	571717	PF3D7_0412900	0	-
Pf3D7_04_v3	239501	239502	PF3D7_0404400	0	-
Pf3D7_04_v3	1039283	1039284	PF3D7_0422600	0	-
Pf3D7_04_v3	724846	724847	PF3D7_0416600	0	+
Pf3D7_04_v3	1149371	1149372	PF3D7_0425600	0	+
Pf3D7_04_v3	401449	401450	PF3D7_0408200	0	+
Pf3D7_04_v3	1018867	1018868	PF3D7_0422200	0	-
Pf3D7_04_v3	384258	384259	PF3D7_0407800	0	+
Pf3D7_04_v3	233554	233555	PF3D7_0404200	0	-
Pf3D7_04_v3	505030	505031	PF3D7_0411100	0	-
Pf3D7_04_v3	476543	476544	PF3D7_0410500	0	-
Pf3D7_04_v3	705349	705350	PF3D7_0416000	0	-
Pf3D7_04_v3	328627	328628	PF3D7_0406200	0	+
Pf3D7_04_v3	857088	857089	PF3D7_0419300	0	-
Pf3D7_04_v3	909359	909360	PF3D7_0420200	0	+
Pf3D7_04_v3	1127349	1127350	PF3D7_0424900	0	+
Pf3D7_04_v3	445470	445471	PF3D7_0409400	0	+
Pf3D7_04_v3	82311	82312	PF3D7_0401300	0	+
Pf3D7_04_v3	996027	996028	PF3D7_0421800	0	+
Pf3D7_04_v3	467831	467832	PF3D7_0410000	0	-
Pf3D7_04_v3	965645	965646	PF3D7_0421100	0	-
Pf3D7_04_v3	424115	424116	PF3D7_0408900	0	+
Pf3D7_04_v3	245252	245253	PF3D7_0404600	0	+
Pf3D7_04_v3	599872	599873	PF3D7_0413100	0	-
Pf3D7_04_v3	271589	271590	PF3D7_0405000	0	-
Pf3D7_04_v3	906634	906635	PF3D7_0420100	0	+
Pf3D7_04_v3	518222	518223	PF3D7_0411600	0	-
Pf3D7_04_v3	986193	986194	PF3D7_0421600	0	+
Pf3D7_04_v3	79421	79422	PF3D7_0401200	0	+
Pf3D7_04_v3	976620	976621	PF3D7_0421300	0	-
Pf3D7_04_v3	932306	932307	PF3D7_0420600	0	+
Pf3D7_04_v3	1001226	1001227	PF3D7_0422100	0	+
Pf3D7_04_v3	325433	325434	PF3D7_0406100	0	-
Pf3D7_04_v3	621255	621256	PF3D7_0413700	0	-
Pf3D7_04_v3	28684	28685	PF3D7_0400100	0	+
Pf3D7_04_v3	458322	458323	PF3D7_0409800	0	+
Pf3D7_04_v3	849825	849826	PF3D7_0419000	0	+
Pf3D7_04_v3	365078	365079	PF3D7_0407200	0	-
Pf3D7_04_v3	361981	361982	PF3D7_0407000	0	-
Pf3D7_04_v3	277747	277748	PF3D7_0405200	0	+
Pf3D7_04_v3	1055242	1055243	PF3D7_0423400	0	+
Pf3D7_04_v3	484959	484960	PF3D7_0410800	0	+
Pf3D7_04_v3	1080130	1080131	PF3D7_0424000	0	+
Pf3D7_04_v3	368675	368676	PF3D7_0407400	0	-
Pf3D7_04_v3	394579	394580	PF3D7_0408000	0	-
Pf3D7_04_v3	1058828	1058829	PF3D7_0423500	0	+
Pf3D7_04_v3	195181	195182	PF3D7_0403500	0	+
Pf3D7_04_v3	597977	597978	PF3D7_0412800	0	+
Pf3D7_04_v3	659743	659744	PF3D7_0414600	0	-
Pf3D7_04_v3	61466	61467	PF3D7_0400600	0	+
Pf3D7_04_v3	148733	148734	PF3D7_0402400	0	-
Pf3D7_04_v3	473923	473924	PF3D7_0410300	0	-
Pf3D7_04_v3	331436	331437	PF3D7_0406400	0	+
Pf3D7_04_v3	59905	59906	PF3D7_0400500	0	+
Pf3D7_04_v3	352951	352952	PF3D7_0406800	0	-
Pf3D7_04_v3	755269	755270	PF3D7_0417400	0	+
Pf3D7_04_v3	793873	793874	PF3D7_0418000	0	+
Pf3D7_04_v3	218577	218578	PF3D7_0403900	0	+
Pf3D7_04_v3	410905	410906	PF3D7_0408500	0	-
Pf3D7_04_v3	753686	753687	PF3D7_0417300	0	-
Pf3D7_04_v3	693425	693426	PF3D7_0415800	0	+
Pf3D7_04_v3	1136457	1136458	PF3D7_0425200	0	+
Pf3D7_04_v3	612724	612725	PF3D7_0413400	0	+
Pf3D7_04_v3	841233	841234	PF3D7_0418700	0	+
Pf3D7_04_v3	224430	224431	PF3D7_0404000	0	-
Pf3D7_04_v3	231656	231657	PF3D7_0404100	0	-
Pf3D7_04_v3	979977	979978	PF3D7_0421400	0	+
Pf3D7_04_v3	905979	905980	PF3D7_0420000	0	-
Pf3D7_04_v3	657673	657674	PF3D7_0414500	0	-
Pf3D7_04_v3	747951	747952	PF3D7_0417200	0	+
Pf3D7_04_v3	950961	950962	PF3D7_0420800	0	+
Pf3D7_04_v3	609260	609261	PF3D7_0413300	0	+
Pf3D7_04_v3	464058	464059	PF3D7_0409900	0	-
Pf3D7_04_v3	167304	167305	PF3D7_0402800	0	+
Pf3D7_04_v3	423009	423010	PF3D7_0408800	0	-
Pf3D7_04_v3	997953	997954	PF3D7_0422000	0	+
Pf3D7_04_v3	420753	420754	PF3D7_0408700	0	-
Pf3D7_04_v3	554023	554024	PF3D7_0412400	0	-
Pf3D7_04_v3	1050408	1050409	PF3D7_0423200	0	+
Pf3D7_04_v3	621662	621663	PF3D7_0413800	0	+
Pf3D7_04_v3	1053365	1053366	PF3D7_0423300	0	-
Pf3D7_04_v3	815731	815732	PF3D7_0418100	0	-
Pf3D7_04_v3	950961	950962	PF3D7_0420900	0	-
Pf3D7_04_v3	474398	474399	PF3D7_0410400	0	+
Pf3D7_04_v3	177400	177401	PF3D7_0403100	0	-
Pf3D7_04_v3	664959	664960	PF3D7_0414800	0	-
Pf3D7_04_v3	290892	290893	PF3D7_0405400	0	+
Pf3D7_04_v3	618529	618530	PF3D7_0413600	0	-
Pf3D7_04_v3	89094	89095	PF3D7_0401500	0	+
Pf3D7_04_v3	313450	313451	PF3D7_0405700	0	-
Pf3D7_04_v3	1147609	1147610	PF3D7_0425500	0	-
Pf3D7_04_v3	1093190	1093191	PF3D7_0424300	0	+
Pf3D7_04_v3	100685	100686	PF3D7_0401700	0	+
Pf3D7_04_v3	242261	242262	PF3D7_0404500	0	-
Pf3D7_04_v3	499033	499034	PF3D7_0411000	0	+
Pf3D7_04_v3	558820	558821	PF3D7_0412500	0	+
Pf3D7_04_v3	237684	237685	PF3D7_0404300	0	-
Pf3D7_04_v3	665698	665699	PF3D7_0414900	0	+
Pf3D7_04_v3	1144050	1144051	PF3D7_0425400	0	+
Pf3D7_04_v3	1025896	1025897	PF3D7_0422400	0	+
Pf3D7_04_v3	177803	177804	PF3D7_0403200	0	+
Pf3D7_04_v3	652420	652421	PF3D7_0414400	0	+
Pf3D7_04_v3	741788	741789	PF3D7_0417000	0	+
Pf3D7_04_v3	315106	315107	PF3D7_0405800	0	+
Pf3D7_04_v3	1130781	1130782	PF3D7_0425000	0	-
Pf3D7_04_v3	517739	517740	PF3D7_0411500	0	+
Pf3D7_04_v3	779984	779985	PF3D7_0417500	0	-
Pf3D7_04_v3	833786	833787	PF3D7_0418600	0	+
Pf3D7_04_v3	870148	870149	PF3D7_0419600	0	+
Pf3D7_04_v3	1169581	1169582	PF3D7_0425900	0	+
Pf3D7_04_v3	729835	729836	PF3D7_0416800	0	+
Pf3D7_04_v3	1047407	1047408	PF3D7_0423000	0	+
Pf3D7_04_v3	1039637	1039638	PF3D7_0422700	0	+
Pf3D7_04_v3	929478	929479	PF3D7_0420400	0	+
Pf3D7_04_v3	872704	872705	PF3D7_0419700	0	+
Pf3D7_04_v3	1049931	1049932	PF3D7_0423100	0	-
Pf3D7_04_v3	372944	372945	PF3D7_0407600	0	+
Pf3D7_04_v3	369926	369927	PF3D7_0407500	0	+
Pf3D7_04_v3	181466	181467	PF3D7_0403300	0	-
Pf3D7_04_v3	413451	413452	PF3D7_0408600	0	+
Pf3D7_04_v3	826719	826720	PF3D7_0418300	0	-
Pf3D7_04_v3	510148	510149	PF3D7_0411300	0	+
Pf3D7_04_v3	1099295	1099296	PF3D7_0424400	0	+
Pf3D7_04_v3	535640	535641	PF3D7_0411900	0	-
Pf3D7_04_v3	74267	74268	PF3D7_0401000	0	-
Pf3D7_04_v3	1091431	1091432	PF3D7_0424200	0	-
Pf3D7_04_v3	626307	626308	PF3D7_0413900	0	-
Pf3D7_04_v3	478990	478991	PF3D7_0410600	0	+
Pf3D7_04_v3	706119	706120	PF3D7_0416100	0	+
Pf3D7_04_v3	182132	182133	PF3D7_0403400	0	+
Pf3D7_04_v3	938817	938818	PF3D7_0420700	0	-
Pf3D7_04_v3	435595	435596	PF3D7_0409000	0	-
Pf3D7_04_v3	724242	724243	PF3D7_0416500	0	-
Pf3D7_04_v3	1071785	1071786	PF3D7_0423700	0	-
Pf3D7_04_v3	1084562	1084563	PF3D7_0424100	0	-
Pf3D7_04_v3	1138513	1138514	PF3D7_0425250	0	-
Pf3D7_04_v3	784178	784179	PF3D7_0417700	0	+
Pf3D7_04_v3	115973	115974	PF3D7_0402000	0	-
Pf3D7_04_v3	359954	359955	PF3D7_0406900	0	-
Pf3D7_04_v3	615159	615160	PF3D7_0413500	0	+
Pf3D7_04_v3	163698	163699	PF3D7_0402700	0	-
Pf3D7_04_v3	263783	263784	PF3D7_0404700	0	-
Pf3D7_04_v3	39511	39512	PF3D7_0400200	0	+
Pf3D7_04_v3	209556	209557	PF3D7_0403700	0	-
Pf3D7_04_v3	469888	469889	PF3D7_0410200	0	-
Pf3D7_04_v3	869469	869470	PF3D7_0419500	0	-
Pf3D7_04_v3	846881	846882	PF3D7_0418900	0	+
Pf3D7_04_v3	543008	543009	PF3D7_0412200	0	-
Pf3D7_04_v3	728884	728885	PF3D7_0416700	0	-
Pf3D7_04_v3	639100	639101	PF3D7_0414100	0	-
Pf3D7_04_v3	408215	408216	PF3D7_0408400	0	-
Pf3D7_04_v3	829678	829679	PF3D7_0418400	0	+
Pf3D7_04_v3	832621	832622	PF3D7_0418500	0	-
Pf3D7_04_v3	469230	469231	PF3D7_0410100	0	+
Pf3D7_04_v3	517557	517558	PF3D7_0411400	0	-
Pf3D7_04_v3	64042	64043	PF3D7_0400700	0	-
Pf3D7_04_v3	43083	43084	PF3D7_0400300	0	-
Pf3D7_04_v3	1075936	1075937	PF3D7_0423800	0	+
Pf3D7_04_v3	843633	843634	PF3D7_0418800	0	+
Pf3D7_04_v3	1108288	1108289	PF3D7_0424500	0	+
Pf3D7_04_v3	302952	302953	PF3D7_0405600	0	+
Pf3D7_04_v3	1124006	1124007	PF3D7_0424800	0	+
Pf3D7_04_v3	526320	526321	PF3D7_0411800	0	-
Pf3D7_04_v3	745663	745664	PF3D7_0417100	0	-
Pf3D7_04_v3	597977	597978	PF3D7_0413000	0	+
Pf3D7_04_v3	266539	266540	PF3D7_0404800	0	-
Pf3D7_04_v3	345107	345108	PF3D7_0406500	0	-
Pf3D7_04_v3	394087	394088	PF3D7_0407900	0	-
Pf3D7_04_v3	1133742	1133743	PF3D7_0425050	0	-
Pf3D7_04_v3	438981	438982	PF3D7_0409200	0	+
Pf3D7_04_v3	963018	963019	PF3D7_0421000	0	+
Pf3D7_04_v3	790019	790020	PF3D7_0417800	0	-
Pf3D7_04_v3	85411	85412	PF3D7_0401400	0	+
Pf3D7_04_v3	1156726	1156727	PF3D7_0425800	0	+
Pf3D7_04_v3	983083	983084	PF3D7_0421500	0	-
Pf3D7_04_v3	916364	916365	PF3D7_0420300	0	+
Pf3D7_04_v3	67633	67634	PF3D7_0400800	0	-
Pf3D7_04_v3	346304	346305	PF3D7_0406600	0	+
Pf3D7_04_v3	173341	173342	PF3D7_0402900	0	-
Pf3D7_04_v3	383728	383729	PF3D7_0407700	0	-
Pf3D7_04_v3	858056	858057	PF3D7_0419400	0	+
Pf3D7_04_v3	155918	155919	PF3D7_0402500	0	+
Pf3D7_05_v3	300882	300883	PF3D7_0507200	0	-
Pf3D7_05_v3	52604	52605	PF3D7_0500900	0	-
Pf3D7_05_v3	661644	661645	PF3D7_0515900	0	-
Pf3D7_05_v3	816336	816337	PF3D7_0519700	0	+
Pf3D7_05_v3	1304540	1304541	PF3D7_0532200	0	-
Pf3D7_05_v3	358324	358325	PF3D7_0508700	0	+
Pf3D7_05_v3	987083	987084	PF3D7_0523800	0	+
Pf3D7_05_v3	812167	812168	PF3D7_0519600	0	+
Pf3D7_05_v3	1312148	1312149	PF3D7_0532400	0	+
Pf3D7_05_v3	1142596	1142597	PF3D7_0527500	0	+
Pf3D7_05_v3	1034766	1034767	PF3D7_0525000	0	+
Pf3D7_05_v3	677025	677026	PF3D7_0516200	0	-
Pf3D7_05_v3	719882	719883	PF3D7_0517100	0	-
Pf3D7_05_v3	856033	856034	PF3D7_0520800	0	-
Pf3D7_05_v3	761575	761576	PF3D7_0518300	0	-
Pf3D7_05_v3	762751	762752	PF3D7_0518400	0	-
Pf3D7_05_v3	1098949	1098950	PF3D7_0526600	0	+
Pf3D7_05_v3	309946	309947	PF3D7_0507500	0	-
Pf3D7_05_v3	867659	867660	PF3D7_0521100	0	-
Pf3D7_05_v3	340136	340137	PF3D7_0508200	0	-
Pf3D7_05_v3	1300267	1300268	PF3D7_0532100	0	+
Pf3D7_05_v3	180067	180068	PF3D7_0504700	0	+
Pf3D7_05_v3	122463	122464	PF3D7_0502800	0	+
Pf3D7_05_v3	1027203	1027204	PF3D7_0524900	0	+
Pf3D7_05_v3	1280945	1280946	PF3D7_0531200	0	-
Pf3D7_05_v3	1122657	1122658	PF3D7_0526800	0	-
Pf3D7_05_v3	1151284	1151285	PF3D7_0527800	0	-
Pf3D7_05_v3	618491	618492	PF3D7_0514900	0	+
Pf3D7_05_v3	1192904	1192905	PF3D7_0529200	0	+
Pf3D7_05_v3	1288527	1288528	PF3D7_0531500	0	+
Pf3D7_05_v3	1071041	1071042	PF3D7_0525800	0	+
Pf3D7_05_v3	1087324	1087325	PF3D7_0526300	0	-
Pf3D7_05_v3	380649	380650	PF3D7_0509100	0	+
Pf3D7_05_v3	97004	97005	PF3D7_0501900	0	-
Pf3D7_05_v3	1195889	1195890	PF3D7_0529300	0	+
Pf3D7_05_v3	1087757	1087758	PF3D7_0526400	0	+
Pf3D7_05_v3	1053860	1053861	PF3D7_0525300	0	-
Pf3D7_05_v3	107983	107984	PF3D7_0502300	0	-
Pf3D7_05_v3	810601	810602	PF3D7_0519500	0	-
Pf3D7_05_v3	559105	559106	PF3D7_0513200	0	+
Pf3D7_05_v3	838202	838203	PF3D7_0520300	0	+
Pf3D7_05_v3	219157	219158	PF3D7_0505000	0	-
Pf3D7_05_v3	280477	280478	PF3D7_0506700	0	+
Pf3D7_05_v3	986076	986077	PF3D7_0523700	0	-
Pf3D7_05_v3	746731	746732	PF3D7_0517800	0	-
Pf3D7_05_v3	1213261	1213262	PF3D7_0529800	0	+
Pf3D7_05_v3	856551	856552	PF3D7_0520900	0	+
Pf3D7_05_v3	1208407	1208408	PF3D7_0529600	0	+
Pf3D7_05_v3	294453	294454	PF3D7_0507000	0	-
Pf3D7_05_v3	544450	544451	PF3D7_0512600	0	+
Pf3D7_05_v3	1153474	1153475	PF3D7_0527900	0	+
Pf3D7_05_v3	579413	579414	PF3D7_0513600	0	-
Pf3D7_05_v3	900571	900572	PF3D7_0522200	0	+
Pf3D7_05_v3	759089	759090	PF3D7_0518200	0	-
Pf3D7_05_v3	478891	478892	PF3D7_0511300	0	-
Pf3D7_05_v3	1323327	1323328	PF3D7_0532700	0	-
Pf3D7_05_v3	824339	824340	PF3D7_0519800	0	-
Pf3D7_05_v3	177460	177461	PF3D7_0504600	0	+
Pf3D7_05_v3	534767	534768	PF3D7_0512300	0	-
Pf3D7_05_v3	1015712	1015713	PF3D7_0524500	0	+
Pf3D7_05_v3	1244791	1244792	PF3D7_0530500	0	+
Pf3D7_05_v3	1079327	1079328	PF3D7_0526100	0	+
Pf3D7_05_v3	451387	451388	PF3D7_0510600	0	+
Pf3D7_05_v3	1324946	1324947	PF3D7_0532800	0	-
Pf3D7_05_v3	73072	73073	PF3D7_0501400	0	+
Pf3D7_05_v3	1174515	1174516	PF3D7_0528500	0	+
Pf3D7_05_v3	554040	554041	PF3D7_0512900	0	+
Pf3D7_05_v3	524531	524532	PF3D7_0511900	0	+
Pf3D7_05_v3	103981	103982	PF3D7_0502200	0	+
Pf3D7_05_v3	262173	262174	PF3D7_0506300	0	-
Pf3D7_05_v3	1084493	1084494	PF3D7_0526200	0	-
Pf3D7_05_v3	882248	882249	PF3D7_0521700	0	+
Pf3D7_05_v3	877745	877746	PF3D7_0521500	0	+
Pf3D7_05_v3	1326205	1326206	PF3D7_0532900	0	+
Pf3D7_05_v3	1179935	1179936	PF3D7_0528700	0	-
Pf3D7_05_v3	1017314	1017315	PF3D7_0524600	0	+
Pf3D7_05_v3	1149727	1149728	PF3D7_0527600	0	-
Pf3D7_05_v3	355128	355129	PF3D7_0508500	0	-
Pf3D7_05_v3	1281039	1281040	PF3D7_0531300	0	+
Pf3D7_05_v3	727783	727784	PF3D7_0517300	0	-
Pf3D7_05_v3	861333	861334	PF3D7_0521000	0	-
Pf3D7_05_v3	965579	965580	PF3D7_0523200	0	+
Pf3D7_05_v3	956236	956237	PF3D7_0523000	0	+
Pf3D7_05_v3	366832	366833	PF3D7_0508900	0	+
Pf3D7_05_v3	331605	331606	PF3D7_0508100	0	+
Pf3D7_05_v3	948164	948165	PF3D7_0522900	0	+
Pf3D7_05_v3	596668	596669	PF3D7_0514200	0	+
Pf3D7_05_v3	311736	311737	PF3D7_0507600	0	+
Pf3D7_05_v3	250898	250899	PF3D7_0505700	0	-
Pf3D7_05_v3	448911	448912	PF3D7_0510500	0	-
Pf3D7_05_v3	527562	527563	PF3D7_0512000	0	+
Pf3D7_05_v3	150704	150705	PF3D7_0503600	0	-
Pf3D7_05_v3	743205	743206	PF3D7_0517700	0	+
Pf3D7_05_v3	875568	875569	PF3D7_0521300	0	-
Pf3D7_05_v3	1003146	1003147	PF3D7_0524100	0	+
Pf3D7_05_v3	1243985	1243986	PF3D7_0530400	0	-
Pf3D7_05_v3	330001	330002	PF3D7_0508000	0	-
Pf3D7_05_v3	1255261	1255262	PF3D7_0530750	0	-
Pf3D7_05_v3	1198856	1198857	PF3D7_0529400	0	+
Pf3D7_05_v3	1316302	1316303	PF3D7_0532500	0	+
Pf3D7_05_v3	971579	971580	PF3D7_0523300	0	-
Pf3D7_05_v3	283897	283898	PF3D7_0506800	0	+
Pf3D7_05_v3	1131379	1131380	PF3D7_0527100	0	-
Pf3D7_05_v3	1020335	1020336	PF3D7_0524700	0	-
Pf3D7_05_v3	441764	441765	PF3D7_0510300	0	-
Pf3D7_05_v3	683769	683770	PF3D7_0516500	0	+
Pf3D7_05_v3	253735	253736	PF3D7_0505800	0	-
Pf3D7_05_v3	1015263	1015264	PF3D7_0524400	0	-
Pf3D7_05_v3	606271	606272	PF3D7_0514500	0	-
Pf3D7_05_v3	435957	435958	PF3D7_0510200	0	+
Pf3D7_05_v3	1162186	1162187	PF3D7_0528100	0	-
Pf3D7_05_v3	900571	900572	PF3D7_0522100	0	-
Pf3D7_05_v3	130225	130226	PF3D7_0503200	0	+
Pf3D7_05_v3	604010	604011	PF3D7_0514400	0	-
Pf3D7_05_v3	749758	749759	PF3D7_0517900	0	-
Pf3D7_05_v3	677809	677810	PF3D7_0516300	0	+
Pf3D7_05_v3	1190075	1190076	PF3D7_0529000	0	-
Pf3D7_05_v3	600062	600063	PF3D7_0514300	0	+
Pf3D7_05_v3	1223217	1223218	PF3D7_0529900	0	-
Pf3D7_05_v3	1079016	1079017	PF3D7_0526000	0	-
Pf3D7_05_v3	977990	977991	PF3D7_0523500	0	-
Pf3D7_05_v3	48273	48274	PF3D7_0500800	0	-
Pf3D7_05_v3	1070135	1070136	PF3D7_0525600	0	-
Pf3D7_05_v3	1225864	1225865	PF3D7_0530000	0	-
Pf3D7_05_v3	1138950	1138951	PF3D7_0527400	0	+
Pf3D7_05_v3	1296896	1296897	PF3D7_0531800	0	+
Pf3D7_05_v3	722848	722849	PF3D7_0517200	0	-
Pf3D7_05_v3	536315	536316	PF3D7_0512400	0	+
Pf3D7_05_v3	219695	219696	PF3D7_0505100	0	+
Pf3D7_05_v3	877745	877746	PF3D7_0521400	0	-
Pf3D7_05_v3	1068177	1068178	PF3D7_0525700	0	+
Pf3D7_05_v3	67274	67275	PF3D7_0501300	0	+
Pf3D7_05_v3	965344	965345	PF3D7_0523100	0	-
Pf3D7_05_v3	731463	731464	PF3D7_0517400	0	+
Pf3D7_05_v3	157171	157172	PF3D7_0504000	0	+
Pf3D7_05_v3	55123	55124	PF3D7_0501000	0	+
Pf3D7_05_v3	306940	306941	PF3D7_0507400	0	-
Pf3D7_05_v3	34297	34298	PF3D7_0500400	0	-
Pf3D7_05_v3	1122657	1122658	PF3D7_0526900	0	+
Pf3D7_05_v3	581058	581059	PF3D7_0513700	0	+
Pf3D7_05_v3	120138	120139	PF3D7_0502600	0	-
Pf3D7_05_v3	842594	842595	PF3D7_0520500	0	-
Pf3D7_05_v3	1170149	1170150	PF3D7_0528400	0	+
Pf3D7_05_v3	572773	572774	PF3D7_0513400	0	-
Pf3D7_05_v3	128942	128943	PF3D7_0503100	0	-
Pf3D7_05_v3	1065551	1065552	PF3D7_0525500	0	-
Pf3D7_05_v3	553782	553783	PF3D7_0512800	0	-
Pf3D7_05_v3	788006	788007	PF3D7_0519000	0	+
Pf3D7_05_v3	1138272	1138273	PF3D7_0527300	0	-
Pf3D7_05_v3	618121	618122	PF3D7_0514800	0	-
Pf3D7_05_v3	518507	518508	PF3D7_0511600	0	-
Pf3D7_05_v3	795018	795019	PF3D7_0519300	0	+
Pf3D7_05_v3	1333531	1333532	PF3D7_0533100	0	+
Pf3D7_05_v3	573210	573211	PF3D7_0513500	0	+
Pf3D7_05_v3	417914	417915	PF3D7_0510000	0	+
Pf3D7_05_v3	786653	786654	PF3D7_0518900	0	-
Pf3D7_05_v3	28360	28361	PF3D7_0500200	0	-
Pf3D7_05_v3	750520	750521	PF3D7_0518000	0	+
Pf3D7_05_v3	460937	460938	PF3D7_0510800	0	+
Pf3D7_05_v3	264423	264424	PF3D7_0506500	0	+
Pf3D7_05_v3	1073394	1073395	PF3D7_0525900	0	+
Pf3D7_05_v3	585931	585932	PF3D7_0513800	0	-
Pf3D7_05_v3	978467	978468	PF3D7_0523600	0	+
Pf3D7_05_v3	90788	90789	PF3D7_0501800	0	+
Pf3D7_05_v3	1225864	1225865	PF3D7_0530100	0	+
Pf3D7_05_v3	344968	344969	PF3D7_0508400	0	+
Pf3D7_05_v3	174905	174906	PF3D7_0504500	0	+
Pf3D7_05_v3	465725	465726	PF3D7_0510900	0	+
Pf3D7_05_v3	459401	459402	PF3D7_0510700	0	+
Pf3D7_05_v3	402998	402999	PF3D7_0509600	0	+
Pf3D7_05_v3	608864	608865	PF3D7_0514600	0	-
Pf3D7_05_v3	753301	753302	PF3D7_0518100	0	+
Pf3D7_05_v3	170908	170909	PF3D7_0504300	0	-
Pf3D7_05_v3	1319432	1319433	PF3D7_0532600	0	-
Pf3D7_05_v3	37601	37602	PF3D7_0500500	0	-
Pf3D7_05_v3	103204	103205	PF3D7_0502100	0	-
Pf3D7_05_v3	409544	409545	PF3D7_0509800	0	+
Pf3D7_05_v3	780831	780832	PF3D7_0518700	0	-
Pf3D7_05_v3	389901	389902	PF3D7_0509300	0	-
Pf3D7_05_v3	945838	945839	PF3D7_0522800	0	-
Pf3D7_05_v3	636736	636737	PF3D7_0515400	0	+
Pf3D7_05_v3	238817	238818	PF3D7_0505400	0	-
Pf3D7_05_v3	1329870	1329871	PF3D7_0533000	0	+
Pf3D7_05_v3	1177373	1177374	PF3D7_0528600	0	-
Pf3D7_05_v3	1296896	1296897	PF3D7_0532000	0	+
Pf3D7_05_v3	905343	905344	PF3D7_0522300	0	-
Pf3D7_05_v3	399973	399974	PF3D7_0509400	0	-
Pf3D7_05_v3	717823	717824	PF3D7_0517000	0	-
Pf3D7_05_v3	995730	995731	PF3D7_0524000	0	+
Pf3D7_05_v3	172224	172225	PF3D7_0504400	0	+
Pf3D7_05_v3	848948	848949	PF3D7_0520700	0	-
Pf3D7_05_v3	205053	205054	PF3D7_0504800	0	-
Pf3D7_05_v3	146001	146002	PF3D7_0503500	0	-
Pf3D7_05_v3	259824	259825	PF3D7_0506200	0	+
Pf3D7_05_v3	256061	256062	PF3D7_0505900	0	-
Pf3D7_05_v3	628781	628782	PF3D7_0515300	0	+
Pf3D7_05_v3	1150249	1150250	PF3D7_0527700	0	+
Pf3D7_05_v3	291367	291368	PF3D7_0506900	0	-
Pf3D7_05_v3	365683	365684	PF3D7_0508800	0	-
Pf3D7_05_v3	1044305	1044306	PF3D7_0525200	0	+
Pf3D7_05_v3	305254	305255	PF3D7_0507300	0	-
Pf3D7_05_v3	570536	570537	PF3D7_0513300	0	-
Pf3D7_05_v3	1041130	1041131	PF3D7_0525100	0	+
Pf3D7_05_v3	1169399	1169400	PF3D7_0528300	0	-
Pf3D7_05_v3	89278	89279	PF3D7_0501700	0	-
Pf3D7_05_v3	62467	62468	PF3D7_0501100	0	-
Pf3D7_05_v3	1057547	1057548	PF3D7_0525400	0	+
Pf3D7_05_v3	1182624	1182625	PF3D7_0528800	0	-
Pf3D7_05_v3	656190	656191	PF3D7_0515700	0	-
Pf3D7_05_v3	1024381	1024382	PF3D7_0524800	0	-
Pf3D7_05_v3	845120	845121	PF3D7_0520600	0	-
Pf3D7_05_v3	1266285	1266286	PF3D7_0530900	0	-
Pf3D7_05_v3	1250412	1250413	PF3D7_0530700	0	+
Pf3D7_05_v3	792950	792951	PF3D7_0519200	0	-
Pf3D7_05_v3	139475	139476	PF3D7_0503400	0	+
Pf3D7_05_v3	518507	518508	PF3D7_0511700	0	+
Pf3D7_05_v3	543687	543688	PF3D7_0512500	0	-
Pf3D7_05_v3	558107	558108	PF3D7_0513100	0	-
Pf3D7_05_v3	714339	714340	PF3D7_0516900	0	-
Pf3D7_05_v3	125254	125255	PF3D7_0503000	0	+
Pf3D7_05_v3	830840	830841	PF3D7_0520100	0	+
Pf3D7_05_v3	741369	741370	PF3D7_0517600	0	-
Pf3D7_05_v3	828203	828204	PF3D7_0519900	0	-
Pf3D7_05_v3	693148	693149	PF3D7_0516700	0	+
Pf3D7_05_v3	481504	481505	PF3D7_0511400	0	+
Pf3D7_05_v3	30678	30679	PF3D7_0500300	0	-
Pf3D7_05_v3	942393	942394	PF3D7_0522700	0	+
Pf3D7_05_v3	1010169	1010170	PF3D7_0524200	0	-
Pf3D7_05_v3	121776	121777	PF3D7_0502700	0	-
Pf3D7_05_v3	85465	85466	PF3D7_0501600	0	-
Pf3D7_05_v3	340627	340628	PF3D7_0508300	0	+
Pf3D7_05_v3	1135593	1135594	PF3D7_0527200	0	-
Pf3D7_05_v3	379144	379145	PF3D7_0509000	0	-
Pf3D7_05_v3	356018	356019	PF3D7_0508600	0	+
Pf3D7_05_v3	595594	595595	PF3D7_0514100	0	-
Pf3D7_05_v3	156702	156703	PF3D7_0503900	0	-
Pf3D7_05_v3	166932	166933	PF3D7_0504100	0	-
Pf3D7_05_v3	996646	996647	PF3D7_0523900	0	-
Pf3D7_05_v3	881567	881568	PF3D7_0521600	0	-
Pf3D7_05_v3	327696	327697	PF3D7_0507900	0	+
Pf3D7_05_v3	23983	23984	PF3D7_0500100	0	+
Pf3D7_05_v3	868693	868694	PF3D7_0521200	0	+
Pf3D7_05_v3	1165433	1165434	PF3D7_0528200	0	-
Pf3D7_05_v3	555318	555319	PF3D7_0513000	0	+
Pf3D7_05_v3	484933	484934	PF3D7_0511500	0	+
Pf3D7_05_v3	297560	297561	PF3D7_0507100	0	-
Pf3D7_05_v3	233311	233312	PF3D7_0505300	0	+
Pf3D7_05_v3	470475	470476	PF3D7_0511200	0	+
Pf3D7_05_v3	1206259	1206260	PF3D7_0529500	0	+
Pf3D7_05_v3	841131	841132	PF3D7_0520400	0	-
Pf3D7_05_v3	152694	152695	PF3D7_0503800	0	-
Pf3D7_05_v3	1254954	1254955	PF3D7_0530800	0	+
Pf3D7_05_v3	468370	468371	PF3D7_0511000	0	-
Pf3D7_05_v3	1128842	1128843	PF3D7_0527000	0	-
Pf3D7_05_v3	97520	97521	PF3D7_0502000	0	+
Pf3D7_05_v3	828203	828204	PF3D7_0520000	0	+
Pf3D7_05_v3	407865	407866	PF3D7_0509700	0	-
Pf3D7_05_v3	263994	263995	PF3D7_0506400	0	-
Pf3D7_05_v3	529341	529342	PF3D7_0512100	0	-
Pf3D7_05_v3	245967	245968	PF3D7_0505600	0	+
Pf3D7_05_v3	662379	662380	PF3D7_0516000	0	+
Pf3D7_05_v3	279490	279491	PF3D7_0506600	0	-
Pf3D7_05_v3	624378	624379	PF3D7_0515000	0	-
Pf3D7_05_v3	888688	888689	PF3D7_0521900	0	+
Pf3D7_05_v3	1296896	1296897	PF3D7_0531600	0	+
Pf3D7_05_v3	522869	522870	PF3D7_0511800	0	-
Pf3D7_05_v3	1012960	1012961	PF3D7_0524300	0	-
Pf3D7_05_v3	443633	443634	PF3D7_0510400	0	+
Pf3D7_05_v3	41460	41461	PF3D7_0500700	0	-
Pf3D7_05_v3	799066	799067	PF3D7_0519400	0	-
Pf3D7_05_v3	167278	167279	PF3D7_0504200	0	+
Pf3D7_05_v3	885692	885693	PF3D7_0521800	0	+
Pf3D7_05_v3	256061	256062	PF3D7_0506000	0	+
Pf3D7_05_v3	415953	415954	PF3D7_0509900	0	+
Pf3D7_05_v3	112238	112239	PF3D7_0502400	0	-
Pf3D7_05_v3	766898	766899	PF3D7_0518500	0	-
Pf3D7_05_v3	124317	124318	PF3D7_0502900	0	-
Pf3D7_05_v3	259256	259257	PF3D7_0506100	0	-
Pf3D7_05_v3	82813	82814	PF3D7_0501500	0	-
Pf3D7_05_v3	1186176	1186177	PF3D7_0528900	0	-
Pf3D7_05_v3	610013	610014	PF3D7_0514700	0	+
Pf3D7_05_v3	320859	320860	PF3D7_0507800	0	+
Pf3D7_05_v3	40571	40572	PF3D7_0500600	0	-
Pf3D7_05_v3	682649	682650	PF3D7_0516400	0	-
Pf3D7_05_v3	1307149	1307150	PF3D7_0532300	0	+
Pf3D7_05_v3	708320	708321	PF3D7_0516800	0	-
Pf3D7_05_v3	790241	790242	PF3D7_0519100	0	+
Pf3D7_05_v3	243854	243855	PF3D7_0505500	0	-
Pf3D7_05_v3	646067	646068	PF3D7_0515600	0	+
Pf3D7_05_v3	401184	401185	PF3D7_0509500	0	+
Pf3D7_05_v3	587425	587426	PF3D7_0513900	0	+
Pf3D7_05_v3	114135	114136	PF3D7_0502500	0	+
Pf3D7_05_v3	644693	644694	PF3D7_0515500	0	-
Pf3D7_05_v3	659634	659635	PF3D7_0515800	0	-
Pf3D7_05_v3	738386	738387	PF3D7_0517500	0	-
Pf3D7_05_v3	532336	532337	PF3D7_0512200	0	-
Pf3D7_05_v3	318530	318531	PF3D7_0507700	0	-
Pf3D7_05_v3	1156508	1156509	PF3D7_0528000	0	-
Pf3D7_05_v3	1231492	1231493	PF3D7_0530200	0	-
Pf3D7_05_v3	939022	939023	PF3D7_0522600	0	+
Pf3D7_05_v3	1231922	1231923	PF3D7_0530300	0	+
Pf3D7_05_v3	627314	627315	PF3D7_0515200	0	+
Pf3D7_05_v3	431321	431322	PF3D7_0510100	0	-
Pf3D7_05_v3	137065	137066	PF3D7_0503300	0	-
Pf3D7_05_v3	837751	837752	PF3D7_0520200	0	-
Pf3D7_05_v3	693330	693331	PF3D7_0516600	0	-
Pf3D7_05_v3	768948	768949	PF3D7_0518600	0	+
Pf3D7_05_v3	895555	895556	PF3D7_0522000	0	+
Pf3D7_05_v3	667546	667547	PF3D7_0516100	0	+
Pf3D7_05_v3	1191949	1191950	PF3D7_0529100	0	-
Pf3D7_05_v3	547537	547538	PF3D7_0512700	0	-
Pf3D7_05_v3	590793	590794	PF3D7_0514000	0	-
Pf3D7_05_v3	537532	537533	PF3D7_0512450	0	+
Pf3D7_05_v3	1090450	1090451	PF3D7_0526500	0	+
Pf3D7_05_v3	230111	230112	PF3D7_0505200	0	+
Pf3D7_05_v3	386901	386902	PF3D7_0509200	0	+
Pf3D7_05_v3	907141	907142	PF3D7_0522400	0	+
Pf3D7_05_v3	1212988	1212989	PF3D7_0529700	0	-
Pf3D7_05_v3	972976	972977	PF3D7_0523400	0	+
Pf3D7_05_v3	206392	206393	PF3D7_0504900	0	+
Pf3D7_05_v3	468838	468839	PF3D7_0511100	0	+
Pf3D7_05_v3	1250175	1250176	PF3D7_0530600	0	-
Pf3D7_05_v3	1119924	1119925	PF3D7_0526700	0	-
Pf3D7_05_v3	937247	937248	PF3D7_0522500	0	+
Pf3D7_05_v3	1266852	1266853	PF3D7_0531000	0	+
Pf3D7_05_v3	63376	63377	PF3D7_0501200	0	+
Pf3D7_05_v3	1286250	1286251	PF3D7_0531400	0	-
Pf3D7_05_v3	784950	784951	PF3D7_0518800	0	-
Pf3D7_05_v3	1278782	1278783	PF3D7_0531100	0	-
Pf3D7_05_v3	626694	626695	PF3D7_0515100	0	-
Pf3D7_06_v3	877296	877297	PF3D7_0621350	0	-
Pf3D7_06_v3	870562	870563	PF3D7_0621100	0	-
Pf3D7_06_v3	453649	453650	PF3D7_0610800	0	+
Pf3D7_06_v3	213256	213257	PF3D7_0605000	0	+
Pf3D7_06_v3	292102	292103	PF3D7_0607000	0	+
Pf3D7_06_v3	977116	977117	PF3D7_0623900	0	+
Pf3D7_06_v3	857413	857414	PF3D7_0620600	0	+
Pf3D7_06_v3	914476	914477	PF3D7_0622600	0	+
Pf3D7_06_v3	595905	595906	PF3D7_0614200	0	-
Pf3D7_06_v3	1253913	1253914	PF3D7_0630000	0	-
Pf3D7_06_v3	695005	695006	PF3D7_0616800	0	+
Pf3D7_06_v3	48064	48065	PF3D7_0601300	0	-
Pf3D7_06_v3	298054	298055	PF3D7_0607100	0	+
Pf3D7_06_v3	466381	466382	PF3D7_0611100	0	-
Pf3D7_06_v3	720371	720372	PF3D7_0617300	0	+
Pf3D7_06_v3	1371856	1371857	PF3D7_0632700	0	+
Pf3D7_06_v3	1154356	1154357	PF3D7_0628100	0	-
Pf3D7_06_v3	672134	672135	PF3D7_0616100	0	+
Pf3D7_06_v3	402825	402826	PF3D7_0609500	0	+
Pf3D7_06_v3	783558	783559	PF3D7_0618800	0	-
Pf3D7_06_v3	1087680	1087681	PF3D7_0627100	0	+
Pf3D7_06_v3	617603	617604	PF3D7_0614900	0	+
Pf3D7_06_v3	1054822	1054823	PF3D7_0626000	0	-
Pf3D7_06_v3	121367	121368	PF3D7_0603000	0	+
Pf3D7_06_v3	460978	460979	PF3D7_0610900	0	-
Pf3D7_06_v3	262595	262596	PF3D7_0606300	0	+
Pf3D7_06_v3	402054	402055	PF3D7_0609400	0	-
Pf3D7_06_v3	432311	432312	PF3D7_0610000	0	+
Pf3D7_06_v3	170243	170244	PF3D7_0604000	0	-
Pf3D7_06_v3	188151	188152	PF3D7_0604500	0	+
Pf3D7_06_v3	304044	304045	PF3D7_0607300	0	+
Pf3D7_06_v3	694863	694864	PF3D7_0616700	0	-
Pf3D7_06_v3	753425	753426	PF3D7_0617900	0	+
Pf3D7_06_v3	97525	97526	PF3D7_0602200	0	+
Pf3D7_06_v3	408055	408056	PF3D7_0609600	0	+
Pf3D7_06_v3	678073	678074	PF3D7_0616400	0	+
Pf3D7_06_v3	1087680	1087681	PF3D7_0627000	0	-
Pf3D7_06_v3	1078025	1078026	PF3D7_0626800	0	+
Pf3D7_06_v3	757240	757241	PF3D7_0618000	0	+
Pf3D7_06_v3	955516	955517	PF3D7_0623600	0	+
Pf3D7_06_v3	761796	761797	PF3D7_0618100	0	+
Pf3D7_06_v3	255598	255599	PF3D7_0606000	0	-
Pf3D7_06_v3	611488	611489	PF3D7_0614600	0	-
Pf3D7_06_v3	1074431	1074432	PF3D7_0626600	0	-
Pf3D7_06_v3	845176	845177	PF3D7_0620100	0	+
Pf3D7_06_v3	1336048	1336049	PF3D7_0632000	0	+
Pf3D7_06_v3	616920	616921	PF3D7_0614800	0	-
Pf3D7_06_v3	783979	783980	PF3D7_0618900	0	+
Pf3D7_06_v3	891127	891128	PF3D7_0621800	0	+
Pf3D7_06_v3	1195204	1195205	PF3D7_0629000	0	-
Pf3D7_06_v3	715078	715079	PF3D7_0617200	0	+
Pf3D7_06_v3	469723	469724	PF3D7_0611300	0	+
Pf3D7_06_v3	896669	896670	PF3D7_0622000	0	+
Pf3D7_06_v3	36661	36662	PF3D7_0600800	0	-
Pf3D7_06_v3	1217347	1217348	PF3D7_0629500	0	-
Pf3D7_06_v3	1314835	1314836	PF3D7_0631500	0	-
Pf3D7_06_v3	951447	951448	PF3D7_0623400	0	-
Pf3D7_06_v3	318261	318262	PF3D7_0607600	0	-
Pf3D7_06_v3	1055873	1055874	PF3D7_0626100	0	+
Pf3D7_06_v3	848033	848034	PF3D7_0620200	0	-
Pf3D7_06_v3	742334	742335	PF3D7_0617700	0	-
Pf3D7_06_v3	932778	932779	PF3D7_0622900	0	-
Pf3D7_06_v3	974577	974578	PF3D7_0623800	0	-
Pf3D7_06_v3	443198	443199	PF3D7_0610300	0	-
Pf3D7_06_v3	642191	642192	PF3D7_0615400	0	-
Pf3D7_06_v3	861048	861049	PF3D7_0620800	0	+
Pf3D7_06_v3	310793	310794	PF3D7_0607500	0	+
Pf3D7_06_v3	234923	234924	PF3D7_0605600	0	-
Pf3D7_06_v3	630364	630365	PF3D7_0615300	0	-
Pf3D7_06_v3	120935	120936	PF3D7_0602900	0	-
Pf3D7_06_v3	796076	796077	PF3D7_0619000	0	-
Pf3D7_06_v3	862637	862638	PF3D7_0621000	0	+
Pf3D7_06_v3	1412	1413	PF3D7_0600100	0	-
Pf3D7_06_v3	1330427	1330428	PF3D7_0631600	0	+
Pf3D7_06_v3	1069976	1069977	PF3D7_0626500	0	+
Pf3D7_06_v3	883616	883617	PF3D7_0621600	0	-
Pf3D7_06_v3	624444	624445	PF3D7_0615100	0	-
Pf3D7_06_v3	206580	206581	PF3D7_0604700	0	-
Pf3D7_06_v3	474473	474474	PF3D7_0611400	0	-
Pf3D7_06_v3	1096431	1096432	PF3D7_0627200	0	-
Pf3D7_06_v3	1382655	1382656	PF3D7_0632800	0	-
Pf3D7_06_v3	1189059	1189060	PF3D7_0628800	0	-
Pf3D7_06_v3	917936	917937	PF3D7_0622700	0	-
Pf3D7_06_v3	521260	521261	PF3D7_0612400	0	+
Pf3D7_06_v3	342816	342817	PF3D7_0608200	0	-
Pf3D7_06_v3	850959	850960	PF3D7_0620300	0	-
Pf3D7_06_v3	1366445	1366446	PF3D7_0632500	0	-
Pf3D7_06_v3	1330427	1330428	PF3D7_0631300	0	+
Pf3D7_06_v3	303576	303577	PF3D7_0607200	0	-
Pf3D7_06_v3	1100844	1100845	PF3D7_0627400	0	-
Pf3D7_06_v3	945158	945159	PF3D7_0623200	0	+
Pf3D7_06_v3	767690	767691	PF3D7_0618300	0	+
Pf3D7_06_v3	76228	76229	PF3D7_0601900	0	+
Pf3D7_06_v3	1279828	1279829	PF3D7_0630600	0	+
Pf3D7_06_v3	731545	731546	PF3D7_0617400	0	-
Pf3D7_06_v3	562719	562720	PF3D7_0613700	0	-
Pf3D7_06_v3	1064822	1064823	PF3D7_0626400	0	+
Pf3D7_06_v3	501933	501934	PF3D7_0611800	0	-
Pf3D7_06_v3	396286	396287	PF3D7_0609300	0	+
Pf3D7_06_v3	236467	236468	PF3D7_0605700	0	+
Pf3D7_06_v3	74360	74361	PF3D7_0601800	0	-
Pf3D7_06_v3	423196	423197	PF3D7_0609800	0	-
Pf3D7_06_v3	980562	980563	PF3D7_0624000	0	+
Pf3D7_06_v3	1121435	1121436	PF3D7_0628000	0	+
Pf3D7_06_v3	289782	289783	PF3D7_0606800	0	-
Pf3D7_06_v3	986949	986950	PF3D7_0624200	0	-
Pf3D7_06_v3	962620	962621	PF3D7_0623700	0	-
Pf3D7_06_v3	1221329	1221330	PF3D7_0629700	0	+
Pf3D7_06_v3	1257062	1257063	PF3D7_0630100	0	-
Pf3D7_06_v3	777904	777905	PF3D7_0618600	0	-
Pf3D7_06_v3	332077	332078	PF3D7_0607800	0	-
Pf3D7_06_v3	1034480	1034481	PF3D7_0625400	0	-
Pf3D7_06_v3	918720	918721	PF3D7_0622800	0	+
Pf3D7_06_v3	88750	88751	PF3D7_0602000	0	-
Pf3D7_06_v3	818771	818772	PF3D7_0619400	0	-
Pf3D7_06_v3	1275541	1275542	PF3D7_0630500	0	+
Pf3D7_06_v3	520327	520328	PF3D7_0612300	0	+
Pf3D7_06_v3	839777	839778	PF3D7_0619900	0	+
Pf3D7_06_v3	1082617	1082618	PF3D7_0626900	0	+
Pf3D7_06_v3	198876	198877	PF3D7_0604600	0	+
Pf3D7_06_v3	52676	52677	PF3D7_0601400	0	+
Pf3D7_06_v3	1103278	1103279	PF3D7_0627500	0	-
Pf3D7_06_v3	138242	138243	PF3D7_0603400	0	-
Pf3D7_06_v3	1345469	1345470	PF3D7_0632250	0	+
Pf3D7_06_v3	45874	45875	PF3D7_0601100	0	+
Pf3D7_06_v3	1019728	1019729	PF3D7_0625000	0	+
Pf3D7_06_v3	1198330	1198331	PF3D7_0629100	0	-
Pf3D7_06_v3	392157	392158	PF3D7_0609100	0	-
Pf3D7_06_v3	1314835	1314836	PF3D7_0631400	0	-
Pf3D7_06_v3	938620	938621	PF3D7_0623000	0	-
Pf3D7_06_v3	70215	70216	PF3D7_0601600	0	-
Pf3D7_06_v3	674098	674099	PF3D7_0616200	0	+
Pf3D7_06_v3	1204937	1204938	PF3D7_0629300	0	+
Pf3D7_06_v3	607808	607809	PF3D7_0614500	0	-
Pf3D7_06_v3	1368552	1368553	PF3D7_0632600	0	+
Pf3D7_06_v3	1288143	1288144	PF3D7_0630800	0	+
Pf3D7_06_v3	739494	739495	PF3D7_0617600	0	-
Pf3D7_06_v3	221977	221978	PF3D7_0605200	0	-
Pf3D7_06_v3	48064	48065	PF3D7_0601200	0	+
Pf3D7_06_v3	1074431	1074432	PF3D7_0626700	0	+
Pf3D7_06_v3	1189381	1189382	PF3D7_0628900	0	+
Pf3D7_06_v3	262595	262596	PF3D7_0606200	0	-
Pf3D7_06_v3	705392	705393	PF3D7_0617000	0	-
Pf3D7_06_v3	1293321	1293322	PF3D7_0630900	0	-
Pf3D7_06_v3	839777	839778	PF3D7_0619800	0	-
Pf3D7_06_v3	625197	625198	PF3D7_0615200	0	+
Pf3D7_06_v3	1098666	1098667	PF3D7_0627300	0	-
Pf3D7_06_v3	15976	15977	PF3D7_0600300	0	-
Pf3D7_06_v3	1180040	1180041	PF3D7_0628500	0	-
Pf3D7_06_v3	529361	529362	PF3D7_0612800	0	-
Pf3D7_06_v3	222128	222129	PF3D7_0605300	0	+
Pf3D7_06_v3	1209036	1209037	PF3D7_0629400	0	+
Pf3D7_06_v3	1043272	1043273	PF3D7_0625700	0	-
Pf3D7_06_v3	698837	698838	PF3D7_0616900	0	+
Pf3D7_06_v3	115543	115544	PF3D7_0602700	0	-
Pf3D7_06_v3	487504	487505	PF3D7_0611600	0	-
Pf3D7_06_v3	1014564	1014565	PF3D7_0624800	0	-
Pf3D7_06_v3	987845	987846	PF3D7_0624300	0	+
Pf3D7_06_v3	227831	227832	PF3D7_0605500	0	-
Pf3D7_06_v3	361254	361255	PF3D7_0608800	0	+
Pf3D7_06_v3	412684	412685	PF3D7_0609700	0	+
Pf3D7_06_v3	39276	39277	PF3D7_0601000	0	-
Pf3D7_06_v3	677741	677742	PF3D7_0616300	0	-
Pf3D7_06_v3	944704	944705	PF3D7_0623100	0	-
Pf3D7_06_v3	282095	282096	PF3D7_0606700	0	+
Pf3D7_06_v3	537153	537154	PF3D7_0613100	0	+
Pf3D7_06_v3	1347978	1347979	PF3D7_0632300	0	+
Pf3D7_06_v3	213361	213362	PF3D7_0604900	0	-
Pf3D7_06_v3	662266	662267	PF3D7_0615800	0	-
Pf3D7_06_v3	3479	3480	PF3D7_0600200	0	+
Pf3D7_06_v3	1270742	1270743	PF3D7_0630300	0	-
Pf3D7_06_v3	354701	354702	PF3D7_0608600	0	+
Pf3D7_06_v3	1258899	1258900	PF3D7_0630200	0	+
Pf3D7_06_v3	91674	91675	PF3D7_0602100	0	+
Pf3D7_06_v3	332362	332363	PF3D7_0607900	0	+
Pf3D7_06_v3	539034	539035	PF3D7_0613200	0	+
Pf3D7_06_v3	1158518	1158519	PF3D7_0628200	0	+
Pf3D7_06_v3	772599	772600	PF3D7_0618400	0	-
Pf3D7_06_v3	392456	392457	PF3D7_0609200	0	+
Pf3D7_06_v3	1217347	1217348	PF3D7_0629600	0	+
Pf3D7_06_v3	99732	99733	PF3D7_0602300	0	+
Pf3D7_06_v3	1015647	1015648	PF3D7_0624900	0	+
Pf3D7_06_v3	211730	211731	PF3D7_0604800	0	-
Pf3D7_06_v3	519549	519550	PF3D7_0612200	0	-
Pf3D7_06_v3	1031172	1031173	PF3D7_0625300	0	-
Pf3D7_06_v3	525693	525694	PF3D7_0612600	0	-
Pf3D7_06_v3	357340	357341	PF3D7_0608700	0	+
Pf3D7_06_v3	565919	565920	PF3D7_0613800	0	+
Pf3D7_06_v3	489390	489391	PF3D7_0611700	0	-
Pf3D7_06_v3	160546	160547	PF3D7_0603800	0	-
Pf3D7_06_v3	1037668	1037669	PF3D7_0625600	0	+
Pf3D7_06_v3	669046	669047	PF3D7_0616000	0	+
Pf3D7_06_v3	436736	436737	PF3D7_0610100	0	-
Pf3D7_06_v3	993669	993670	PF3D7_0624500	0	+
Pf3D7_06_v3	31437	31438	PF3D7_0600600	0	-
Pf3D7_06_v3	707827	707828	PF3D7_0617100	0	+
Pf3D7_06_v3	602158	602159	PF3D7_0614400	0	+
Pf3D7_06_v3	878336	878337	PF3D7_0621400	0	+
Pf3D7_06_v3	535950	535951	PF3D7_0613000	0	-
Pf3D7_06_v3	881768	881769	PF3D7_0621500	0	+
Pf3D7_06_v3	592934	592935	PF3D7_0614100	0	-
Pf3D7_06_v3	126990	126991	PF3D7_0603100	0	-
Pf3D7_06_v3	1024735	1024736	PF3D7_0625200	0	+
Pf3D7_06_v3	246076	246077	PF3D7_0605800	0	-
Pf3D7_06_v3	465118	465119	PF3D7_0611000	0	-
Pf3D7_06_v3	292694	292695	PF3D7_0606900	0	-
Pf3D7_06_v3	1118785	1118786	PF3D7_0627900	0	+
Pf3D7_06_v3	257316	257317	PF3D7_0606100	0	+
Pf3D7_06_v3	1034480	1034481	PF3D7_0625500	0	+
Pf3D7_06_v3	467131	467132	PF3D7_0611200	0	+
Pf3D7_06_v3	983222	983223	PF3D7_0624100	0	+
Pf3D7_06_v3	622358	622359	PF3D7_0615000	0	+
Pf3D7_06_v3	796463	796464	PF3D7_0619100	0	+
Pf3D7_06_v3	336394	336395	PF3D7_0608100	0	+
Pf3D7_06_v3	128207	128208	PF3D7_0603200	0	+
Pf3D7_06_v3	23132	23133	PF3D7_0600400	0	-
Pf3D7_06_v3	452380	452381	PF3D7_0610700	0	+
Pf3D7_06_v3	246333	246334	PF3D7_0605900	0	+
Pf3D7_06_v3	684795	684796	PF3D7_0616500	0	+
Pf3D7_06_v3	860710	860711	PF3D7_0620700	0	-
Pf3D7_06_v3	843307	843308	PF3D7_0620000	0	-
Pf3D7_06_v3	1274026	1274027	PF3D7_0630400	0	-
Pf3D7_06_v3	26625	26626	PF3D7_0600500	0	+
Pf3D7_06_v3	1312137	1312138	PF3D7_0631100	0	+
Pf3D7_06_v3	830333	830334	PF3D7_0619700	0	-
Pf3D7_06_v3	449000	449001	PF3D7_0610600	0	+
Pf3D7_06_v3	852982	852983	PF3D7_0620400	0	-
Pf3D7_06_v3	1351168	1351169	PF3D7_0632400	0	+
Pf3D7_06_v3	508486	508487	PF3D7_0612000	0	-
Pf3D7_06_v3	115794	115795	PF3D7_0602800	0	+
Pf3D7_06_v3	350431	350432	PF3D7_0608400	0	-
Pf3D7_06_v3	546954	546955	PF3D7_0613400	0	+
Pf3D7_06_v3	310474	310475	PF3D7_0607400	0	-
Pf3D7_06_v3	883986	883987	PF3D7_0621700	0	+
Pf3D7_06_v3	423853	423854	PF3D7_0609900	0	+
Pf3D7_06_v3	602379	602380	PF3D7_0614300	0	-
Pf3D7_06_v3	180511	180512	PF3D7_0604200	0	+
Pf3D7_06_v3	873549	873550	PF3D7_0621300	0	+
Pf3D7_06_v3	1062890	1062891	PF3D7_0626300	0	-
Pf3D7_06_v3	1333008	1333009	PF3D7_0631900	0	+
Pf3D7_06_v3	955088	955089	PF3D7_0623500	0	-
Pf3D7_06_v3	1174239	1174240	PF3D7_0628300	0	-
Pf3D7_06_v3	184918	184919	PF3D7_0604400	0	+
Pf3D7_06_v3	998878	998879	PF3D7_0624600	0	+
Pf3D7_06_v3	64236	64237	PF3D7_0601500	0	-
Pf3D7_06_v3	612266	612267	PF3D7_0614700	0	+
Pf3D7_06_v3	1248172	1248173	PF3D7_0629900	0	+
Pf3D7_06_v3	264572	264573	PF3D7_0606400	0	-
Pf3D7_06_v3	269815	269816	PF3D7_0606500	0	-
Pf3D7_06_v3	589089	589090	PF3D7_0614000	0	-
Pf3D7_06_v3	872769	872770	PF3D7_0621200	0	-
Pf3D7_06_v3	279641	279642	PF3D7_0606600	0	-
Pf3D7_06_v3	1342019	1342020	PF3D7_0632200	0	-
Pf3D7_06_v3	483865	483866	PF3D7_0611500	0	-
Pf3D7_06_v3	655820	655821	PF3D7_0615600	0	-
Pf3D7_06_v3	446705	446706	PF3D7_0610500	0	-
Pf3D7_06_v3	105035	105036	PF3D7_0602500	0	+
Pf3D7_06_v3	225144	225145	PF3D7_0605400	0	-
Pf3D7_06_v3	1183204	1183205	PF3D7_0628700	0	+
Pf3D7_06_v3	337368	337369	PF3D7_0608000	0	-
Pf3D7_06_v3	32809	32810	PF3D7_0600700	0	-
Pf3D7_06_v3	824288	824289	PF3D7_0619500	0	-
Pf3D7_06_v3	70916	70917	PF3D7_0601700	0	+
Pf3D7_06_v3	522658	522659	PF3D7_0612500	0	-
Pf3D7_06_v3	656213	656214	PF3D7_0615700	0	+
Pf3D7_06_v3	1060141	1060142	PF3D7_0626200	0	-
Pf3D7_06_v3	669046	669047	PF3D7_0615900	0	-
Pf3D7_06_v3	150334	150335	PF3D7_0603700	0	+
Pf3D7_06_v3	906318	906319	PF3D7_0622200	0	-
Pf3D7_06_v3	765945	765946	PF3D7_0618200	0	-
Pf3D7_06_v3	1010850	1010851	PF3D7_0624700	0	-
Pf3D7_06_v3	1175941	1175942	PF3D7_0628400	0	+
Pf3D7_06_v3	554133	554134	PF3D7_0613600	0	+
Pf3D7_06_v3	178850	178851	PF3D7_0604100	0	-
Pf3D7_06_v3	911298	911299	PF3D7_0622400	0	+
Pf3D7_06_v3	1117614	1117615	PF3D7_0627800	0	-
Pf3D7_06_v3	319531	319532	PF3D7_0607700	0	+
Pf3D7_06_v3	369331	369332	PF3D7_0609000	0	+
Pf3D7_06_v3	896175	896176	PF3D7_0621900	0	-
Pf3D7_06_v3	104616	104617	PF3D7_0602400	0	-
Pf3D7_06_v3	138759	138760	PF3D7_0603500	0	+
Pf3D7_06_v3	132753	132754	PF3D7_0603300	0	-
Pf3D7_06_v3	1043510	1043511	PF3D7_0625800	0	+
Pf3D7_06_v3	774397	774398	PF3D7_0618500	0	+
Pf3D7_06_v3	691219	691220	PF3D7_0616600	0	-
Pf3D7_06_v3	1046901	1046902	PF3D7_0625900	0	+
Pf3D7_06_v3	992083	992084	PF3D7_0624400	0	-
Pf3D7_06_v3	1202021	1202022	PF3D7_0629200	0	-
Pf3D7_06_v3	112144	112145	PF3D7_0602600	0	-
Pf3D7_06_v3	527624	527625	PF3D7_0612700	0	-
Pf3D7_06_v3	853738	853739	PF3D7_0620500	0	+
Pf3D7_06_v3	348064	348065	PF3D7_0608310	0	+
Pf3D7_06_v3	342301	342302	PF3D7_0608300	0	+
Pf3D7_06_v3	861731	861732	PF3D7_0620900	0	-
Pf3D7_06_v3	735337	735338	PF3D7_0617500	0	+
Pf3D7_06_v3	181713	181714	PF3D7_0604300	0	+
Pf3D7_06_v3	824680	824681	PF3D7_0619600	0	+
Pf3D7_06_v3	1080305	1080306	PF3D7_0626840	0	+
Pf3D7_06_v3	552331	552332	PF3D7_0613500	0	-
Pf3D7_06_v3	1022962	1022963	PF3D7_0625100	0	+
Pf3D7_06_v3	545396	545397	PF3D7_0613300	0	-
Pf3D7_06_v3	748808	748809	PF3D7_0617800	0	-
Pf3D7_06_v3	162676	162677	PF3D7_0603900	0	-
Pf3D7_06_v3	914007	914008	PF3D7_0622500	0	-
Pf3D7_06_v3	1284402	1284403	PF3D7_0630700	0	+
Pf3D7_06_v3	440770	440771	PF3D7_0610200	0	-
Pf3D7_06_v3	530803	530804	PF3D7_0612900	0	+
Pf3D7_06_v3	778709	778710	PF3D7_0618700	0	+
Pf3D7_06_v3	39276	39277	PF3D7_0600900	0	-
Pf3D7_06_v3	799134	799135	PF3D7_0619200	0	+
Pf3D7_06_v3	902680	902681	PF3D7_0622100	0	-
Pf3D7_06_v3	907536	907537	PF3D7_0622300	0	+
Pf3D7_06_v3	505270	505271	PF3D7_0611900	0	+
Pf3D7_06_v3	949229	949230	PF3D7_0623300	0	-
Pf3D7_06_v3	1330427	1330428	PF3D7_0631800	0	+
Pf3D7_06_v3	1330427	1330428	PF3D7_0631700	0	+
Pf3D7_06_v3	814584	814585	PF3D7_0619300	0	-
Pf3D7_06_v3	642843	642844	PF3D7_0615500	0	+
Pf3D7_06_v3	364169	364170	PF3D7_0608900	0	+
Pf3D7_06_v3	445076	445077	PF3D7_0610400	0	+
Pf3D7_06_v3	1293896	1293897	PF3D7_0631000	0	+
Pf3D7_06_v3	1105855	1105856	PF3D7_0627700	0	+
Pf3D7_06_v3	149549	149550	PF3D7_0603600	0	-
Pf3D7_06_v3	586672	586673	PF3D7_0613900	0	-
Pf3D7_06_v3	215602	215603	PF3D7_0605100	0	+
Pf3D7_06_v3	1247733	1247734	PF3D7_0629800	0	-
Pf3D7_06_v3	1314835	1314836	PF3D7_0631200	0	-
Pf3D7_06_v3	353756	353757	PF3D7_0608500	0	-
Pf3D7_06_v3	511430	511431	PF3D7_0612100	0	-
Pf3D7_06_v3	1338150	1338151	PF3D7_0632100	0	-
Pf3D7_06_v3	1182410	1182411	PF3D7_0628600	0	-
Pf3D7_06_v3	1103480	1103481	PF3D7_0627600	0	+
Pf3D7_07_v3	1391153	1391154	PF3D7_0732200	0	+
Pf3D7_07_v3	1097287	1097288	PF3D7_0726100	0	-
Pf3D7_07_v3	766541	766542	PF3D7_0717700	0	-
Pf3D7_07_v3	946142	946143	PF3D7_0722200	0	+
Pf3D7_07_v3	34693	34694	PF3D7_0700300	0	-
Pf3D7_07_v3	716194	716195	PF3D7_0716300	0	+
Pf3D7_07_v3	1404013	1404014	PF3D7_0732500	0	-
Pf3D7_07_v3	106594	106595	PF3D7_0702500	0	-
Pf3D7_07_v3	1175325	1175326	PF3D7_0727800	0	+
Pf3D7_07_v3	291190	291191	PF3D7_0705900	0	-
Pf3D7_07_v3	1184008	1184009	PF3D7_0727900	0	+
Pf3D7_07_v3	83359	83360	PF3D7_0701900	0	-
Pf3D7_07_v3	474302	474303	PF3D7_0710400	0	+
Pf3D7_07_v3	128149	128150	PF3D7_0703300	0	+
Pf3D7_07_v3	755007	755008	PF3D7_0717500	0	+
Pf3D7_07_v3	901291	901292	PF3D7_0720900	0	+
Pf3D7_07_v3	605850	605851	PF3D7_0713100	0	+
Pf3D7_07_v3	643902	643903	PF3D7_0714000	0	-
Pf3D7_07_v3	953821	953822	PF3D7_0722300	0	-
Pf3D7_07_v3	1400660	1400661	PF3D7_0732400	0	-
Pf3D7_07_v3	747906	747907	PF3D7_0717300	0	+
Pf3D7_07_v3	763249	763250	PF3D7_0717600	0	-
Pf3D7_07_v3	71269	71270	PF3D7_0701600	0	+
Pf3D7_07_v3	95645	95646	PF3D7_0702200	0	-
Pf3D7_07_v3	1158914	1158915	PF3D7_0727200	0	-
Pf3D7_07_v3	59751	59752	PF3D7_0701300	0	-
Pf3D7_07_v3	289156	289157	PF3D7_0705800	0	-
Pf3D7_07_v3	1070505	1070506	PF3D7_0725200	0	+
Pf3D7_07_v3	673037	673038	PF3D7_0715000	0	+
Pf3D7_07_v3	1052495	1052496	PF3D7_0724900	0	+
Pf3D7_07_v3	941340	941341	PF3D7_0722000	0	+
Pf3D7_07_v3	597714	597715	PF3D7_0712900	0	-
Pf3D7_07_v3	1017093	1017094	PF3D7_0724100	0	-
Pf3D7_07_v3	940990	940991	PF3D7_0721900	0	-
Pf3D7_07_v3	88663	88664	PF3D7_0702100	0	+
Pf3D7_07_v3	837902	837903	PF3D7_0719000	0	+
Pf3D7_07_v3	1252308	1252309	PF3D7_0729400	0	+
Pf3D7_07_v3	876320	876321	PF3D7_0720000	0	+
Pf3D7_07_v3	987818	987819	PF3D7_0723700	0	+
Pf3D7_07_v3	694010	694011	PF3D7_0715700	0	+
Pf3D7_07_v3	821697	821698	PF3D7_0718400	0	+
Pf3D7_07_v3	407886	407887	PF3D7_0709100	0	+
Pf3D7_07_v3	840318	840319	PF3D7_0719100	0	-
Pf3D7_07_v3	1371243	1371244	PF3D7_0731700	0	+
Pf3D7_07_v3	775642	775643	PF3D7_0717900	0	-
Pf3D7_07_v3	880827	880828	PF3D7_0720300	0	-
Pf3D7_07_v3	166950	166951	PF3D7_0703900	0	-
Pf3D7_07_v3	1091127	1091128	PF3D7_0725600	0	+
Pf3D7_07_v3	1409808	1409809	PF3D7_0732700	0	+
Pf3D7_07_v3	747497	747498	PF3D7_0717200	0	-
Pf3D7_07_v3	251947	251948	PF3D7_0705100	0	+
Pf3D7_07_v3	1344505	1344506	PF3D7_0731200	0	-
Pf3D7_07_v3	407498	407499	PF3D7_0709050	0	-
Pf3D7_07_v3	903568	903569	PF3D7_0721000	0	+
Pf3D7_07_v3	503369	503370	PF3D7_0711400	0	-
Pf3D7_07_v3	920939	920940	PF3D7_0721200	0	-
Pf3D7_07_v3	1005594	1005595	PF3D7_0723900	0	-
Pf3D7_07_v3	427660	427661	PF3D7_0709500	0	+
Pf3D7_07_v3	648724	648725	PF3D7_0714100	0	-
Pf3D7_07_v3	1021143	1021144	PF3D7_0724300	0	+
Pf3D7_07_v3	20247	20248	PF3D7_0700100	0	+
Pf3D7_07_v3	1397692	1397693	PF3D7_0732300	0	-
Pf3D7_07_v3	711872	711873	PF3D7_0716200	0	+
Pf3D7_07_v3	969982	969983	PF3D7_0723000	0	-
Pf3D7_07_v3	963425	963426	PF3D7_0722800	0	+
Pf3D7_07_v3	697940	697941	PF3D7_0715900	0	+
Pf3D7_07_v3	495031	495032	PF3D7_0711200	0	+
Pf3D7_07_v3	1235452	1235453	PF3D7_0728900	0	-
Pf3D7_07_v3	921617	921618	PF3D7_0721300	0	+
Pf3D7_07_v3	71269	71270	PF3D7_0701500	0	+
Pf3D7_07_v3	458913	458914	PF3D7_0710000	0	-
Pf3D7_07_v3	84068	84069	PF3D7_0702000	0	+
Pf3D7_07_v3	992259	992260	PF3D7_0723800	0	+
Pf3D7_07_v3	1315594	1315595	PF3D7_0730500	0	-
Pf3D7_07_v3	308346	308347	PF3D7_0706400	0	-
Pf3D7_07_v3	1318077	1318078	PF3D7_0730600	0	+
Pf3D7_07_v3	985857	985858	PF3D7_0723500	0	-
Pf3D7_07_v3	1262861	1262862	PF3D7_0729700	0	-
Pf3D7_07_v3	1336836	1336837	PF3D7_0731100	0	+
Pf3D7_07_v3	380382	380383	PF3D7_0708400	0	+
Pf3D7_07_v3	242132	242133	PF3D7_0704800	0	-
Pf3D7_07_v3	1125490	1125491	PF3D7_0726400	0	-
Pf3D7_07_v3	690955	690956	PF3D7_0715600	0	+
Pf3D7_07_v3	1143791	1143792	PF3D7_0726700	0	-
Pf3D7_07_v3	121182	121183	PF3D7_0703100	0	+
Pf3D7_07_v3	728177	728178	PF3D7_0716700	0	+
Pf3D7_07_v3	305164	305165	PF3D7_0706300	0	+
Pf3D7_07_v3	795638	795639	PF3D7_0718000	0	-
Pf3D7_07_v3	820646	820647	PF3D7_0718300	0	-
Pf3D7_07_v3	1385584	1385585	PF3D7_0732000	0	+
Pf3D7_07_v3	650779	650780	PF3D7_0714200	0	+
Pf3D7_07_v3	143714	143715	PF3D7_0703600	0	+
Pf3D7_07_v3	954491	954492	PF3D7_0722400	0	+
Pf3D7_07_v3	373606	373607	PF3D7_0708100	0	-
Pf3D7_07_v3	72522	72523	PF3D7_0701700	0	-
Pf3D7_07_v3	1006169	1006170	PF3D7_0724000	0	+
Pf3D7_07_v3	1251950	1251951	PF3D7_0729300	0	-
Pf3D7_07_v3	1211146	1211147	PF3D7_0728200	0	+
Pf3D7_07_v3	1382396	1382397	PF3D7_0731900	0	+
Pf3D7_07_v3	45575	45576	PF3D7_0700700	0	+
Pf3D7_07_v3	326101	326102	PF3D7_0706800	0	+
Pf3D7_07_v3	484831	484832	PF3D7_0710900	0	+
Pf3D7_07_v3	388724	388725	PF3D7_0708500	0	-
Pf3D7_07_v3	479483	479484	PF3D7_0710600	0	-
Pf3D7_07_v3	1075104	1075105	PF3D7_0725300	0	-
Pf3D7_07_v3	686975	686976	PF3D7_0715300	0	-
Pf3D7_07_v3	114395	114396	PF3D7_0702900	0	-
Pf3D7_07_v3	574042	574043	PF3D7_0712600	0	-
Pf3D7_07_v3	50729	50730	PF3D7_0700900	0	-
Pf3D7_07_v3	434081	434082	PF3D7_0709600	0	-
Pf3D7_07_v3	984095	984096	PF3D7_0723400	0	-
Pf3D7_07_v3	1217531	1217532	PF3D7_0728600	0	+
Pf3D7_07_v3	366068	366069	PF3D7_0707900	0	+
Pf3D7_07_v3	1033910	1033911	PF3D7_0724600	0	-
Pf3D7_07_v3	612066	612067	PF3D7_0713400	0	+
Pf3D7_07_v3	738025	738026	PF3D7_0717000	0	+
Pf3D7_07_v3	353827	353828	PF3D7_0707600	0	+
Pf3D7_07_v3	482353	482354	PF3D7_0710700	0	-
Pf3D7_07_v3	1376775	1376776	PF3D7_0731800	0	+
Pf3D7_07_v3	856993	856994	PF3D7_0719500	0	-
Pf3D7_07_v3	474094	474095	PF3D7_0710300	0	-
Pf3D7_07_v3	1410493	1410494	PF3D7_0732800	0	+
Pf3D7_07_v3	526313	526314	PF3D7_0711900	0	-
Pf3D7_07_v3	392830	392831	PF3D7_0708700	0	-
Pf3D7_07_v3	245005	245006	PF3D7_0704900	0	-
Pf3D7_07_v3	719548	719549	PF3D7_0716400	0	+
Pf3D7_07_v3	734796	734797	PF3D7_0716900	0	+
Pf3D7_07_v3	55826	55827	PF3D7_0701000	0	+
Pf3D7_07_v3	664376	664377	PF3D7_0714500	0	+
Pf3D7_07_v3	824046	824047	PF3D7_0718500	0	+
Pf3D7_07_v3	284945	284946	PF3D7_0705600	0	-
Pf3D7_07_v3	721775	721776	PF3D7_0716500	0	+
Pf3D7_07_v3	826593	826594	PF3D7_0718600	0	+
Pf3D7_07_v3	509246	509247	PF3D7_0711600	0	+
Pf3D7_07_v3	179823	179824	PF3D7_0704100	0	+
Pf3D7_07_v3	1388828	1388829	PF3D7_0732100	0	+
Pf3D7_07_v3	805089	805090	PF3D7_0718100	0	-
Pf3D7_07_v3	1320146	1320147	PF3D7_0730800	0	+
Pf3D7_07_v3	932909	932910	PF3D7_0721600	0	-
Pf3D7_07_v3	1426241	1426242	PF3D7_0733000	0	-
Pf3D7_07_v3	967803	967804	PF3D7_0722900	0	-
Pf3D7_07_v3	77056	77057	PF3D7_0701800	0	-
Pf3D7_07_v3	641052	641053	PF3D7_0713900	0	-
Pf3D7_07_v3	1353861	1353862	PF3D7_0731400	0	+
Pf3D7_07_v3	261349	261350	PF3D7_0705300	0	+
Pf3D7_07_v3	1304349	1304350	PF3D7_0730400	0	+
Pf3D7_07_v3	1334961	1334962	PF3D7_0731000	0	-
Pf3D7_07_v3	30385	30386	PF3D7_0700200	0	+
Pf3D7_07_v3	1229882	1229883	PF3D7_0728700	0	-
Pf3D7_07_v3	1167151	1167152	PF3D7_0727600	0	+
Pf3D7_07_v3	55826	55827	PF3D7_0701100	0	-
Pf3D7_07_v3	667479	667480	PF3D7_0714600	0	+
Pf3D7_07_v3	303776	303777	PF3D7_0706100	0	-
Pf3D7_07_v3	579627	579628	PF3D7_0712700	0	+
Pf3D7_07_v3	865759	865760	PF3D7_0719900	0	+
Pf3D7_07_v3	319806	319807	PF3D7_0706600	0	+
Pf3D7_07_v3	925875	925876	PF3D7_0721400	0	+
Pf3D7_07_v3	336562	336563	PF3D7_0707200	0	-
Pf3D7_07_v3	1210500	1210501	PF3D7_0728100	0	-
Pf3D7_07_v3	833231	833232	PF3D7_0718700	0	-
Pf3D7_07_v3	177471	177472	PF3D7_0704000	0	-
Pf3D7_07_v3	975731	975732	PF3D7_0723300	0	+
Pf3D7_07_v3	734235	734236	PF3D7_0716800	0	-
Pf3D7_07_v3	95506	95507	PF3D7_0702300	0	+
Pf3D7_07_v3	459638	459639	PF3D7_0710100	0	+
Pf3D7_07_v3	602199	602200	PF3D7_0713000	0	+
Pf3D7_07_v3	383183	383184	PF3D7_0707420	0	+
Pf3D7_07_v3	890573	890574	PF3D7_0720600	0	-
Pf3D7_07_v3	499320	499321	PF3D7_0711300	0	+
Pf3D7_07_v3	1046311	1046312	PF3D7_0724700	0	-
Pf3D7_07_v3	1166766	1166767	PF3D7_0727500	0	-
Pf3D7_07_v3	292297	292298	PF3D7_0706000	0	+
Pf3D7_07_v3	132196	132197	PF3D7_0703400	0	-
Pf3D7_07_v3	1357487	1357488	PF3D7_0731500	0	+
Pf3D7_07_v3	43167	43168	PF3D7_0700600	0	-
Pf3D7_07_v3	860166	860167	PF3D7_0719700	0	+
Pf3D7_07_v3	1246724	1246725	PF3D7_0729200	0	+
Pf3D7_07_v3	1155521	1155522	PF3D7_0727100	0	-
Pf3D7_07_v3	771897	771898	PF3D7_0717800	0	-
Pf3D7_07_v3	41396	41397	PF3D7_0700500	0	-
Pf3D7_07_v3	835991	835992	PF3D7_0718900	0	+
Pf3D7_07_v3	1348393	1348394	PF3D7_0731300	0	+
Pf3D7_07_v3	1091127	1091128	PF3D7_0725800	0	+
Pf3D7_07_v3	1282547	1282548	PF3D7_0730100	0	+
Pf3D7_07_v3	422375	422376	PF3D7_0709300	0	-
Pf3D7_07_v3	484064	484065	PF3D7_0710800	0	-
Pf3D7_07_v3	1214815	1214816	PF3D7_0728400	0	+
Pf3D7_07_v3	835019	835020	PF3D7_0718800	0	-
Pf3D7_07_v3	360843	360844	PF3D7_0707800	0	+
Pf3D7_07_v3	267443	267444	PF3D7_0705400	0	-
Pf3D7_07_v3	195252	195253	PF3D7_0704200	0	-
Pf3D7_07_v3	960700	960701	PF3D7_0722600	0	-
Pf3D7_07_v3	879530	879531	PF3D7_0720200	0	+
Pf3D7_07_v3	741518	741519	PF3D7_0717100	0	+
Pf3D7_07_v3	915872	915873	PF3D7_0721100	0	+
Pf3D7_07_v3	1063801	1063802	PF3D7_0725000	0	-
Pf3D7_07_v3	196219	196220	PF3D7_0704300	0	+
Pf3D7_07_v3	462176	462177	PF3D7_0710200	0	+
Pf3D7_07_v3	1091127	1091128	PF3D7_0726000	0	+
Pf3D7_07_v3	1192649	1192650	PF3D7_0728000	0	-
Pf3D7_07_v3	928473	928474	PF3D7_0721500	0	+
Pf3D7_07_v3	1144927	1144928	PF3D7_0726900	0	+
Pf3D7_07_v3	329059	329060	PF3D7_0707100	0	-
Pf3D7_07_v3	899520	899521	PF3D7_0720800	0	+
Pf3D7_07_v3	286281	286282	PF3D7_0705700	0	-
Pf3D7_07_v3	688931	688932	PF3D7_0715400	0	-
Pf3D7_07_v3	255833	255834	PF3D7_0705200	0	+
Pf3D7_07_v3	390403	390404	PF3D7_0708600	0	-
Pf3D7_07_v3	675145	675146	PF3D7_0715100	0	-
Pf3D7_07_v3	538591	538592	PF3D7_0712100	0	+
Pf3D7_07_v3	343603	343604	PF3D7_0707400	0	+
Pf3D7_07_v3	446036	446037	PF3D7_0709900	0	-
Pf3D7_07_v3	48007	48008	PF3D7_0700800	0	+
Pf3D7_07_v3	213867	213868	PF3D7_0704500	0	-
Pf3D7_07_v3	656554	656555	PF3D7_0714300	0	+
Pf3D7_07_v3	1049385	1049386	PF3D7_0724800	0	-
Pf3D7_07_v3	356352	356353	PF3D7_0707700	0	+
Pf3D7_07_v3	1282547	1282548	PF3D7_0730000	0	-
Pf3D7_07_v3	504569	504570	PF3D7_0711500	0	+
Pf3D7_07_v3	843529	843530	PF3D7_0719300	0	+
Pf3D7_07_v3	935143	935144	PF3D7_0721700	0	+
Pf3D7_07_v3	702712	702713	PF3D7_0716000	0	+
Pf3D7_07_v3	609354	609355	PF3D7_0713300	0	+
Pf3D7_07_v3	1138362	1138363	PF3D7_0726500	0	-
Pf3D7_07_v3	710901	710902	PF3D7_0716100	0	-
Pf3D7_07_v3	427182	427183	PF3D7_0709400	0	-
Pf3D7_07_v3	690345	690346	PF3D7_0715500	0	-
Pf3D7_07_v3	1092632	1092633	PF3D7_0726050	0	-
Pf3D7_07_v3	304024	304025	PF3D7_0706200	0	+
Pf3D7_07_v3	608501	608502	PF3D7_0713200	0	-
Pf3D7_07_v3	1139734	1139735	PF3D7_0726600	0	+
Pf3D7_07_v3	889799	889800	PF3D7_0720700	0	+
Pf3D7_07_v3	1297106	1297107	PF3D7_0730300	0	+
Pf3D7_07_v3	1214912	1214913	PF3D7_0728300	0	-
Pf3D7_07_v3	879152	879153	PF3D7_0720100	0	-
Pf3D7_07_v3	326794	326795	PF3D7_0706900	0	-
Pf3D7_07_v3	436429	436430	PF3D7_0709700	0	-
Pf3D7_07_v3	943428	943429	PF3D7_0722100	0	+
Pf3D7_07_v3	316844	316845	PF3D7_0706500	0	-
Pf3D7_07_v3	937955	937956	PF3D7_0721800	0	+
Pf3D7_07_v3	986425	986426	PF3D7_0723600	0	+
Pf3D7_07_v3	1217223	1217224	PF3D7_0728500	0	-
Pf3D7_07_v3	1409808	1409809	PF3D7_0732600	0	+
Pf3D7_07_v3	1078890	1078891	PF3D7_0725400	0	+
Pf3D7_07_v3	1024771	1024772	PF3D7_0724500	0	+
Pf3D7_07_v3	535165	535166	PF3D7_0712000	0	-
Pf3D7_07_v3	1023546	1023547	PF3D7_0724400	0	+
Pf3D7_07_v3	751490	751491	PF3D7_0717400	0	+
Pf3D7_07_v3	402410	402411	PF3D7_0709000	0	+
Pf3D7_07_v3	853792	853793	PF3D7_0719400	0	-
Pf3D7_07_v3	697124	697125	PF3D7_0715800	0	-
Pf3D7_07_v3	250580	250581	PF3D7_0705000	0	-
Pf3D7_07_v3	541233	541234	PF3D7_0712200	0	-
Pf3D7_07_v3	477627	477628	PF3D7_0710500	0	-
Pf3D7_07_v3	564105	564106	PF3D7_0712500	0	-
Pf3D7_07_v3	1414443	1414444	PF3D7_0732900	0	+
Pf3D7_07_v3	523464	523465	PF3D7_0711800	0	+
Pf3D7_07_v3	112080	112081	PF3D7_0702800	0	+
Pf3D7_07_v3	100374	100375	PF3D7_0702400	0	+
Pf3D7_07_v3	491772	491773	PF3D7_0711000	0	-
Pf3D7_07_v3	882429	882430	PF3D7_0720400	0	+
Pf3D7_07_v3	885886	885887	PF3D7_0720500	0	+
Pf3D7_07_v3	559105	559106	PF3D7_0712400	0	-
Pf3D7_07_v3	1265981	1265982	PF3D7_0729900	0	+
Pf3D7_07_v3	347946	347947	PF3D7_0707500	0	+
Pf3D7_07_v3	59751	59752	PF3D7_0701200	0	-
Pf3D7_07_v3	865520	865521	PF3D7_0719800	0	-
Pf3D7_07_v3	322932	322933	PF3D7_0706700	0	+
Pf3D7_07_v3	111528	111529	PF3D7_0702700	0	-
Pf3D7_07_v3	1263285	1263286	PF3D7_0729800	0	+
Pf3D7_07_v3	1064355	1064356	PF3D7_0725100	0	+
Pf3D7_07_v3	1238183	1238184	PF3D7_0729100	0	+
Pf3D7_07_v3	1319066	1319067	PF3D7_0730700	0	-
Pf3D7_07_v3	1366461	1366462	PF3D7_0731600	0	+
Pf3D7_07_v3	1258570	1258571	PF3D7_0729600	0	+
Pf3D7_07_v3	59751	59752	PF3D7_0701400	0	-
Pf3D7_07_v3	550580	550581	PF3D7_0712300	0	-
Pf3D7_07_v3	1162151	1162152	PF3D7_0727300	0	-
Pf3D7_07_v3	682894	682895	PF3D7_0715200	0	-
Pf3D7_07_v3	149776	149777	PF3D7_0703800	0	+
Pf3D7_07_v3	393759	393760	PF3D7_0708800	0	+
Pf3D7_07_v3	519391	519392	PF3D7_0711700	0	-
Pf3D7_07_v3	672776	672777	PF3D7_0714900	0	-
Pf3D7_07_v3	958373	958374	PF3D7_0722500	0	-
Pf3D7_07_v3	280376	280377	PF3D7_0705500	0	-
Pf3D7_07_v3	625700	625701	PF3D7_0713800	0	-
Pf3D7_07_v3	204393	204394	PF3D7_0704400	0	+
Pf3D7_07_v3	1020878	1020879	PF3D7_0724200	0	-
Pf3D7_07_v3	377724	377725	PF3D7_0708300	0	+
Pf3D7_07_v3	618009	618010	PF3D7_0713600	0	+
Pf3D7_07_v3	1099204	1099205	PF3D7_0726200	0	+
Pf3D7_07_v3	840695	840696	PF3D7_0719200	0	+
Pf3D7_07_v3	377331	377332	PF3D7_0708200	0	-
Pf3D7_07_v3	1254942	1254943	PF3D7_0729500	0	+
Pf3D7_07_v3	1235452	1235453	PF3D7_0729000	0	+
Pf3D7_07_v3	1103759	1103760	PF3D7_0726300	0	+
Pf3D7_07_v3	494328	494329	PF3D7_0711100	0	-
Pf3D7_07_v3	623709	623710	PF3D7_0713700	0	-
Pf3D7_07_v3	1162380	1162381	PF3D7_0727400	0	+
Pf3D7_07_v3	1230210	1230211	PF3D7_0728800	0	+
Pf3D7_07_v3	972735	972736	PF3D7_0723200	0	+
Pf3D7_07_v3	663976	663977	PF3D7_0714400	0	-
Pf3D7_07_v3	1324427	1324428	PF3D7_0730900	0	+
Pf3D7_07_v3	232398	232399	PF3D7_0704700	0	+
Pf3D7_07_v3	437212	437213	PF3D7_0709800	0	+
Pf3D7_07_v3	327882	327883	PF3D7_0707000	0	+
Pf3D7_07_v3	400872	400873	PF3D7_0708900	0	-
Pf3D7_07_v3	110023	110024	PF3D7_0702600	0	+
Pf3D7_07_v3	861406	861407	PF3D7_0719600	0	-
Pf3D7_07_v3	670818	670819	PF3D7_0714700	0	+
Pf3D7_07_v3	1174496	1174497	PF3D7_0727700	0	-
Pf3D7_07_v3	133464	133465	PF3D7_0703500	0	+
Pf3D7_07_v3	147760	147761	PF3D7_0703700	0	-
Pf3D7_07_v3	413225	413226	PF3D7_0709200	0	-
Pf3D7_07_v3	1290027	1290028	PF3D7_0730200	0	-
Pf3D7_07_v3	37925	37926	PF3D7_0700400	0	-
Pf3D7_07_v3	725373	725374	PF3D7_0716600	0	+
Pf3D7_07_v3	127484	127485	PF3D7_0703200	0	-
Pf3D7_07_v3	961735	961736	PF3D7_0722700	0	+
Pf3D7_07_v3	115065	115066	PF3D7_0703000	0	+
Pf3D7_07_v3	230640	230641	PF3D7_0704600	0	-
Pf3D7_07_v3	613957	613958	PF3D7_0713500	0	+
Pf3D7_07_v3	1144927	1144928	PF3D7_0726800	0	-
Pf3D7_07_v3	1151668	1151669	PF3D7_0727000	0	-
Pf3D7_07_v3	671677	671678	PF3D7_0714800	0	+
Pf3D7_07_v3	337705	337706	PF3D7_0707300	0	+
Pf3D7_07_v3	971900	971901	PF3D7_0723100	0	-
Pf3D7_07_v3	368331	368332	PF3D7_0708000	0	+
Pf3D7_07_v3	588947	588948	PF3D7_0712800	0	-
Pf3D7_08_v3	330152	330153	PF3D7_0806000	0	-
Pf3D7_08_v3	354008	354009	PF3D7_0806700	0	+
Pf3D7_08_v3	440324	440325	PF3D7_0808700	0	+
Pf3D7_08_v3	908473	908474	PF3D7_0820000	0	-
Pf3D7_08_v3	21347	21348	PF3D7_0800100	0	+
Pf3D7_08_v3	311540	311541	PF3D7_0805600	0	+
Pf3D7_08_v3	367069	367070	PF3D7_0806800	0	-
Pf3D7_08_v3	982144	982145	PF3D7_0822100	0	-
Pf3D7_08_v3	547957	547958	PF3D7_0810800	0	+
Pf3D7_08_v3	1318852	1318853	PF3D7_0830900	0	-
Pf3D7_08_v3	1387932	1387933	PF3D7_0832100	0	-
Pf3D7_08_v3	756251	756252	PF3D7_0816300	0	-
Pf3D7_08_v3	343308	343309	PF3D7_0806300	0	-
Pf3D7_08_v3	748102	748103	PF3D7_0816000	0	-
Pf3D7_08_v3	241696	241697	PF3D7_0804300	0	+
Pf3D7_08_v3	285287	285288	PF3D7_0805000	0	-
Pf3D7_08_v3	281820	281821	PF3D7_0804900	0	-
Pf3D7_08_v3	770658	770659	PF3D7_0816900	0	+
Pf3D7_08_v3	948407	948408	PF3D7_0821000	0	+
Pf3D7_08_v3	222973	222974	PF3D7_0803600	0	+
Pf3D7_08_v3	565962	565963	PF3D7_0811300	0	+
Pf3D7_08_v3	1299094	1299095	PF3D7_0830500	0	-
Pf3D7_08_v3	814003	814004	PF3D7_0817700	0	-
Pf3D7_08_v3	1352702	1352703	PF3D7_0831500	0	+
Pf3D7_08_v3	145737	145738	PF3D7_0802000	0	+
Pf3D7_08_v3	422683	422684	PF3D7_0808400	0	+
Pf3D7_08_v3	969073	969074	PF3D7_0821500	0	-
Pf3D7_08_v3	297399	297400	PF3D7_0805300	0	-
Pf3D7_08_v3	102779	102780	PF3D7_0801300	0	-
Pf3D7_08_v3	409459	409460	PF3D7_0808100	0	+
Pf3D7_08_v3	975000	975001	PF3D7_0821800	0	+
Pf3D7_08_v3	278337	278338	PF3D7_0804800	0	+
Pf3D7_08_v3	1140906	1140907	PF3D7_0826100	0	-
Pf3D7_08_v3	395353	395354	PF3D7_0807600	0	-
Pf3D7_08_v3	239124	239125	PF3D7_0804100	0	+
Pf3D7_08_v3	715821	715822	PF3D7_0815200	0	+
Pf3D7_08_v3	1394429	1394430	PF3D7_0832250	0	+
Pf3D7_08_v3	1101481	1101482	PF3D7_0825600	0	-
Pf3D7_08_v3	420059	420060	PF3D7_0808300	0	+
Pf3D7_08_v3	868757	868758	PF3D7_0819000	0	-
Pf3D7_08_v3	1185941	1185942	PF3D7_0827500	0	+
Pf3D7_08_v3	478767	478768	PF3D7_0809500	0	-
Pf3D7_08_v3	1105625	1105626	PF3D7_0825900	0	+
Pf3D7_08_v3	377748	377749	PF3D7_0807200	0	+
Pf3D7_08_v3	1425003	1425004	PF3D7_0833150	0	+
Pf3D7_08_v3	890400	890401	PF3D7_0819700	0	-
Pf3D7_08_v3	1083426	1083427	PF3D7_0824900	0	-
Pf3D7_08_v3	743193	743194	PF3D7_0815900	0	+
Pf3D7_08_v3	1397100	1397101	PF3D7_0832300	0	+
Pf3D7_08_v3	1070620	1070621	PF3D7_0824700	0	+
Pf3D7_08_v3	1272841	1272842	PF3D7_0829800	0	+
Pf3D7_08_v3	208210	208211	PF3D7_0803300	0	+
Pf3D7_08_v3	818140	818141	PF3D7_0817900	0	-
Pf3D7_08_v3	711237	711238	PF3D7_0815100	0	+
Pf3D7_08_v3	798414	798415	PF3D7_0817500	0	+
Pf3D7_08_v3	989904	989905	PF3D7_0822400	0	+
Pf3D7_08_v3	1243879	1243880	PF3D7_0828900	0	-
Pf3D7_08_v3	518220	518221	PF3D7_0810000	0	-
Pf3D7_08_v3	989022	989023	PF3D7_0822300	0	-
Pf3D7_08_v3	620220	620221	PF3D7_0812300	0	-
Pf3D7_08_v3	348176	348177	PF3D7_0806500	0	-
Pf3D7_08_v3	1260060	1260061	PF3D7_0829400	0	-
Pf3D7_08_v3	1228503	1228504	PF3D7_0828500	0	-
Pf3D7_08_v3	635713	635714	PF3D7_0812800	0	-
Pf3D7_08_v3	735095	735096	PF3D7_0815700	0	-
Pf3D7_08_v3	108509	108510	PF3D7_0801500	0	-
Pf3D7_08_v3	574327	574328	PF3D7_0811400	0	+
Pf3D7_08_v3	1164514	1164515	PF3D7_0826900	0	+
Pf3D7_08_v3	760169	760170	PF3D7_0816500	0	+
Pf3D7_08_v3	1075447	1075448	PF3D7_0824800	0	+
Pf3D7_08_v3	501496	501497	PF3D7_0809700	0	-
Pf3D7_08_v3	1280963	1280964	PF3D7_0830100	0	+
Pf3D7_08_v3	97579	97580	PF3D7_0801100	0	-
Pf3D7_08_v3	553235	553236	PF3D7_0811000	0	+
Pf3D7_08_v3	277227	277228	PF3D7_0804700	0	-
Pf3D7_08_v3	1151359	1151360	PF3D7_0826500	0	+
Pf3D7_08_v3	1280048	1280049	PF3D7_0830000	0	+
Pf3D7_08_v3	766350	766351	PF3D7_0816700	0	+
Pf3D7_08_v3	472524	472525	PF3D7_0809200	0	-
Pf3D7_08_v3	83082	83083	PF3D7_0800900	0	+
Pf3D7_08_v3	1092043	1092044	PF3D7_0825100	0	+
Pf3D7_08_v3	1144780	1144781	PF3D7_0826200	0	-
Pf3D7_08_v3	726928	726929	PF3D7_0815400	0	-
Pf3D7_08_v3	630727	630728	PF3D7_0812500	0	-
Pf3D7_08_v3	547312	547313	PF3D7_0810700	0	-
Pf3D7_08_v3	1271231	1271232	PF3D7_0829700	0	+
Pf3D7_08_v3	330502	330503	PF3D7_0806100	0	+
Pf3D7_08_v3	1411135	1411136	PF3D7_0832800	0	+
Pf3D7_08_v3	1162192	1162193	PF3D7_0826700	0	-
Pf3D7_08_v3	618005	618006	PF3D7_0812200	0	-
Pf3D7_08_v3	1391507	1391508	PF3D7_0832200	0	+
Pf3D7_08_v3	248655	248656	PF3D7_0804500	0	+
Pf3D7_08_v3	170834	170835	PF3D7_0802300	0	-
Pf3D7_08_v3	1232403	1232404	PF3D7_0828600	0	-
Pf3D7_08_v3	632574	632575	PF3D7_0812600	0	-
Pf3D7_08_v3	560082	560083	PF3D7_0811100	0	-
Pf3D7_08_v3	1400631	1400632	PF3D7_0832400	0	-
Pf3D7_08_v3	98964	98965	PF3D7_0801200	0	-
Pf3D7_08_v3	1028350	1028351	PF3D7_0823300	0	+
Pf3D7_08_v3	774153	774154	PF3D7_0817100	0	+
Pf3D7_08_v3	237020	237021	PF3D7_0804000	0	+
Pf3D7_08_v3	1332770	1332771	PF3D7_0831200	0	+
Pf3D7_08_v3	964216	964217	PF3D7_0821400	0	+
Pf3D7_08_v3	207072	207073	PF3D7_0803200	0	-
Pf3D7_08_v3	588294	588295	PF3D7_0811700	0	+
Pf3D7_08_v3	1254005	1254006	PF3D7_0829200	0	+
Pf3D7_08_v3	741719	741720	PF3D7_0815800	0	-
Pf3D7_08_v3	1215881	1215882	PF3D7_0828200	0	+
[truncated: 3,721 more rows]
