# Supplementary material for: Deciphering chromatin architecture and dynamics in Plasmodium falciparum using the nucDetective pipeline
Source: PLoS Comput Biol. 2026 Jul 27;22(7):e1014557. doi: 10.1371/journal.pcbi.1014557 (PMC13426949; doi:10.1371/journal.pcbi.1014557)
Supplement: S2 Table — (XLSX) [file pcbi.1014557.s006.xlsx]

## Sheet: Fragment_statistic_summary
Samples	SRA-experiment accession	Sequenced fragments [n]	% of sequenced fragments	Trimmed fragments	% of sequenced fragments	Aligned fragments	% of sequenced fragments	MAPQC filtered fragments	% of sequenced fragments	Mononucleosome sized fragments	% of sequenced fragments
MNase-seq_T10	SRX885812	38492620	1	38204348	0.992511	37137312	0.96479	35122094	0.912437	23519611	0.611016
MNase-seq_T15	SRX885813	39434433	1	39133189	0.992361	37751399	0.957321	35609702	0.90301	25083603	0.636084
MNase-seq_T20	SRX885814	48905616	1	48542036	0.992566	47211860	0.965367	44551394	0.910967	33445745	0.683884
MNase-seq_T25	SRX885815	37293678	1	37007236	0.992319	35384792	0.948815	33382735	0.895131	22535431	0.604269
MNase-seq_T30	SRX885816	47118502	1	46764614	0.992489	45357108	0.962618	42833782	0.909065	30091810	0.638641
MNase-seq_T35	SRX885817	34083051	1	33823139	0.992374	33098579	0.971115	31278868	0.917725	19923013	0.584543
MNase-seq_T40	SRX885819 and SRX885818	30916815	1	30689195	0.992638	30211487	0.977186	28634515	0.926179	20178869	0.652683
MNase-seq_T5	SRX885811	44646799	1	44315444	0.992578	43571659	0.975919	41252486	0.923974	30263396	0.67784
sonicated_gDNA	SRX885822	336883063	1	333451911	0.989815	313314816	0.93004	292223434	0.867433	118826513	0.352723
